# Supplementary material for: Normative Data and Minimally Detectable Change for Inner Retinal Layer Thicknesses Using a Semi-automated OCT Image Segmentation Pipeline
Source: Front Neurol. 2019 Nov 25;10:1117. doi: 10.3389/fneur.2019.01117 (PMC6886563; doi:10.3389/fneur.2019.01117)
Supplement: Supplementary file 2 [file Data_Sheet_2.ZIP]

Archive with 16 entries (12 files):
- Data-and-shiny/
- Data-and-shiny/Data/
- Data-and-shiny/Data/Heyex_Samirix_comparison_alltogehter.csv
- Data-and-shiny/Data/ICCData.csv
- Data-and-shiny/Data/ICCData_sameGrader.csv
- Data-and-shiny/Data/Non_OCT_Measurements/
- Data-and-shiny/Data/Non_OCT_Measurements/All.csv
- Data-and-shiny/Data/OCT_Measurements/
- Data-and-shiny/Data/OCT_Measurements/thickness_report_ILM_BM_6_mm.csv
- Data-and-shiny/Data/OCT_Measurements/thickness_report_ILM_RNFL_6_mm.csv
- Data-and-shiny/Data/OCT_Measurements/thickness_report_IPL_INL_6_mm.csv
- Data-and-shiny/Data/OCT_Measurements/thickness_report_RNFL_IPL_6_mm.csv
- Data-and-shiny/Data/patient_lists_anonymized.csv
- Data-and-shiny/HC_traditional_params_markdown.Rmd
- Data-and-shiny/README.md
- Data-and-shiny/README.pdf
