# Supplementary material for: Normative Data and Minimally Detectable Change for Inner Retinal Layer Thicknesses Using a Semi-automated OCT Image Segmentation Pipeline
Source: Front Neurol. 2019 Nov 25;10:1117. doi: 10.3389/fneur.2019.01117 (PMC6886563; doi:10.3389/fneur.2019.01117)
Supplement: Supplementary file 2 [file Data_Sheet_2.ZIP › Data-and-shiny/Data/Heyex_Samirix_comparison_alltogehter.csv]

Eye_ID	Eye	Samirix_timings_seconds	Heyex_timings_seconds	Heyex_Difference_ILM_micron_Total	Heyex_Difference_ILM_micron_Fovea	Heyex_Difference_ILM_micron_Nasal_Inner	Heyex_Difference_ILM_micron_Superior_Inner	Heyex_Difference_ILM_micron_Temporal_Inner	Heyex_Difference_ILM_micron_Inferior_Inner	Heyex_Difference_ILM_micron_Nasal_Outer	Heyex_Difference_ILM_micron_Superior_Outer	Heyex_Difference_ILM_micron_Temporal_Outer	Heyex_Difference_ILM_micron_Inferior_Outer	Heyex_Difference_ILM_micron_Nasal_Total	Heyex_Difference_ILM_micron_Sperior_Total	Heyex_Difference_ILM_micron_Temporal_Total	Heyex_Difference_ILM_micron_Inferior_Total	Heyex_Difference_ILM_micron_Inner_Ring	Heyex_Difference_ILM_micron_Outer_Ring	Heyex_Difference_ILM_micron_Fovea_Inner_Ring	Heyex_Difference_BM_micron_Total	Heyex_Difference_BM_micron_Fovea	Heyex_Difference_BM_micron_Nasal_Inner	Heyex_Difference_BM_micron_Superior_Inner	Heyex_Difference_BM_micron_Temporal_Inner	Heyex_Difference_BM_micron_Inferior_Inner	Heyex_Difference_BM_micron_Nasal_Outer	Heyex_Difference_BM_micron_Superior_Outer	Heyex_Difference_BM_micron_Temporal_Outer	Heyex_Difference_BM_micron_Inferior_Outer	Heyex_Difference_BM_micron_Nasal_Total	Heyex_Difference_BM_micron_Sperior_Total	Heyex_Difference_BM_micron_Temporal_Total	Heyex_Difference_BM_micron_Inferior_Total	Heyex_Difference_BM_micron_Inner_Ring	Heyex_Difference_BM_micron_Outer_Ring	Heyex_Difference_BM_micron_Fovea_Inner_Ring	Heyex_Difference_RNFL_micron_Total	Heyex_Difference_RNFL_micron_Fovea	Heyex_Difference_RNFL_micron_Nasal_Inner	Heyex_Difference_RNFL_micron_Superior_Inner	Heyex_Difference_RNFL_micron_Temporal_Inner	Heyex_Difference_RNFL_micron_Inferior_Inner	Heyex_Difference_RNFL_micron_Nasal_Outer	Heyex_Difference_RNFL_micron_Superior_Outer	Heyex_Difference_RNFL_micron_Temporal_Outer	Heyex_Difference_RNFL_micron_Inferior_Outer	Heyex_Difference_RNFL_micron_Nasal_Total	Heyex_Difference_RNFL_micron_Sperior_Total
P8263408	OS	785	1016	0.17487	0	0	0	0.10885	0	0	0.13036	0.66803	0.10198	0	0.10056	0.54022	0.07867	0.02721	0.22509	0.02419	0.09034	0.32174	0	0.14053	0.11317	0.08911	0	0.10817	0.10408	0.12032	0	0.11557	0.10616	0.11319	0.0857	0.08314	0.11193	0.69918	0.23541	0	0.60542	1.86169	0.34296	0	0.46819	1.89771	0.49556	0	0.49956
P0957126	OS	582	481	0	0	0	0	0	0	0	0	0	0	0	0	0	0	0	0	0	0.06383	0.38957	0.11732	0.06736	0	0.10555	0	0.06064	0	0.13607	0.02682	0.06218	0	0.12909	0.07256	0.04918	0.10778	0.41625	0.22084	0.81407	0.38258	0	0.23136	0.0914	0.18583	1.27018	0.21676	0.25658	0.2308
P3047681	OD	602	657	0	0	0	0	0	0	0	0	0	0	0	0	0	0	0	0	0	0.07682	0	0	0	0	0	0.40087	0.00035	0	0.00851	0.30924	0.00027	0	0.00656	0	0.10243	0	0.63116	0.19197	0.78524	0.9248	2.03458	0.37743	0.10633	0.69517	0.74466	0.57023	0.26151	0.74766
P6917018	OD	779	1321	0.04413	0.05566	0	0.08903	0.0584	0.09771	0	0.04961	0	0.10489	0	0.05862	0.01335	0.10325	0.06129	0.03862	0.06066	0.27836	0.55562	0.08128	0.60716	0	0.07048	0.03214	0.12542	0.92913	0.09073	0.04337	0.23553	0.71676	0.0861	0.18973	0.29435	0.23038	0.56812	0.85433	0.46349	0.85016	0.11052	0.60485	0.24358	0.5673	0.91519	0.57612	0.29385	0.63195
P5131282	OS	697	704	0	0	0	0	0	0	0	0	0	0	0	0	0	0	0	0	0	0	0	0	0	0	0	0	0	0	0	0	0	0	0	0	0	0	0.04558	0.42122	0.16801	0.08804	0	0.06139	0	0.05884	0	0.02782	0.0384	0.06551
P1059085	OD	307	653	0.15813	0.07968	0.27514	0.18971	0.07037	0.12967	0.10681	0.1695	0.03797	0.32027	0.14529	0.17412	0.04538	0.2767	0.16622	0.15864	0.15661	0.01881	0	0	0	0	0	0	0	0.10031	0	0	0	0.07738	0	0	0.02508	0	0.4198	0	0.61878	0.12873	0	0.10658	0.59013	0.1232	1.136	0.13654	0.59668	0.12446
P6615643	OD	1642	560	0	0	0	0	0	0	0	0	0	0	0	0	0	0	0	0	0	0.14655	0	0.28781	0.03172	0	0.10912	0.21195	0.11735	0.1219	0.20338	0.22929	0.09778	0.09404	0.18183	0.10716	0.16364	0.09526	0.72565	0.22464	0.62085	0.19775	1.06266	0.57678	0.5156	0.5198	1.66183	0.41131	0.53966	0.44619
P8291126	OD	1029	502	0	0	0	0	0	0	0	0	0	0	0	0	0	0	0	0	0	0.13809	0.80266	0	0.05178	0	0.04006	0.38751	0.03707	0	0.16578	0.29894	0.04043	0	0.13704	0.02296	0.14759	0.10959	0.16085	0	0	0	0	0	0	0.07231	0.69902	0.08655	0	0.05578
P5215331	OD	327	580	0	0	0	0	0	0	0	0	0	0	0	0	0	0	0	0	0	0	0	0	0	0	0	0	0	0	0	0	0	0	0	0	0	0	0.06169	0	0	0	0	0	0	0	0.329	0	0	0
P0026881	OD	518	895	0.14354	0	0	0	0	0	0.76553	0	0	0	0.59055	0	0	0	0	0.19138	0	0.00949	0	0	0	0	0	0.05062	0	0	0	0.03905	0	0	0	0	0.01266	0	0.622	0.0588	0.88738	0.27473	3.18083	0.18474	0.01339	0.39765	1.11152	0.44451	0.21316	0.36955
P8878568	OD	378	548	0	0	0	0	0	0	0	0	0	0	0	0	0	0	0	0	0	0.16242	0.14024	0.23676	0.17021	0.00551	0.24098	0.26729	0.16203	0	0.22255	0.26031	0.1639	0.00126	0.22676	0.16337	0.16297	0.1608	0.10526	0	0	0	0.4883	0	0.04924	0.04689	0.00378	0.31681	0.03799	0.03617
P7516440	OD	452	930	0	0	0	0	0	0	0	0	0	0	0	0	0	0	0	0	0	0	0	0	0	0	0	0	0	0	0	0	0	0	0	0	0	0	0.30908	0	0	0.10366	1.28285	0.06876	0	0.20426	0.82364	0.18934	0	0.18127
P8593890	OD	399	631	0	0	0	0	0	0	0	0	0	0	0	0	0	0	0	0	0	0.0713	0.03771	0	0.08223	0.21642	0.15397	0	0.09403	0	0.14653	0	0.09133	0.04947	0.14823	0.11316	0.06014	0.10477	0.15069	0	0	0	0.70204	0	0.18091	0.0601	0.32032	0.03434	0.13956	0.04636
P9098716	OD	503	481	0	0	0	0	0	0	0	0	0	0	0	0	0	0	0	0	0	0	0	0	0	0	0	0	0	0	0	0	0	0	0	0	0	0	0	0	0	0	0	0	0	0	0	0	0	0
P9098716	OS	484	563	0	0	0	0	0	0	0	0	0	0	0	0	0	0	0	0	0	0	0	0	0	0	0	0	0	0	0	0	0	0	0	0	0	0	0.08047	0	0	0	0	0	0.10848	0	0.32068	0	0.08368	0
P6683839	OD	436	589	0	0	0	0	0	0	0	0	0	0	0	0	0	0	0	0	0	0.26774	0	0.88127	0.03593	0.12195	0.03078	0.23058	0.29483	0.00804	0.57748	0.37931	0.23565	0.03408	0.45252	0.26748	0.27773	0.23776	0.51666	0	0.58392	0.06929	1.23147	0.23856	0.22476	0.28178	1.27928	0.34061	0.30685	0.23321
P6683839	OS	475	611	0	0	0	0	0	0	0	0	0	0	0	0	0	0	0	0	0	0	0	0	0	0	0	0	0	0	0	0	0	0	0	0	0	0	0.49944	0	0.95195	0	0	0	0.77485	0.20791	1.23794	0.16092	0.81533	0.16039
P0321980	OD	411	629	0	0	0	0	0	0	0	0	0	0	0	0	0	0	0	0	0	0	0	0	0	0	0	0	0	0	0	0	0	0	0	0	0	0	0.47727	0	0	0.14059	3.09622	0.22925	0	0.2886	0.90778	0.32206	0	0.25477
P0321980	OS	394	896	0	0	0	0	0	0	0	0	0	0	0	0	0	0	0	0	0	0	0	0	0	0	0	0	0	0	0	0	0	0	0	0	0	0	1.49005	0.1068	1.95495	0.31505	1.6064	0.262	3.37936	1.84005	0.94586	0.53966	3.05378	1.49148
P7693973	OD	403	679	0.27073	0	0	0	0	0	0	0.0195	1.39296	0.03142	0	0.01504	1.07457	0.02424	0	0.36097	0	0	0	0	0	0	0	0	0	0	0	0	0	0	0	0	0	0	0	0	0	0	0	0	0	0	0	0	0	0
[truncated: 126 more columns]
