# Supplementary material for: Normative Data and Minimally Detectable Change for Inner Retinal Layer Thicknesses Using a Semi-automated OCT Image Segmentation Pipeline
Source: Front Neurol. 2019 Nov 25;10:1117. doi: 10.3389/fneur.2019.01117 (PMC6886563; doi:10.3389/fneur.2019.01117)
Supplement: Supplementary file 2 [file Data_Sheet_2.ZIP › Data-and-shiny/Data/ICCData_sameGrader.csv]

Eye_ID	Eye	RNFL_micron_Total	RNFL_micron_Fovea	RNFL_micron_Nasal_Inner	RNFL_micron_Superior_Inner	RNFL_micron_Temporal_Inner	RNFL_micron_Inferior_Inner	RNFL_micron_Nasal_Outer	RNFL_micron_Superior_Outer	RNFL_micron_Temporal_Outer	RNFL_micron_Inferior_Outer	RNFL_micron_Nasal_Total	RNFL_micron_Sperior_Total	RNFL_micron_Temporal_Total	RNFL_micron_Inferior_Total	RNFL_micron_Inner_Ring	RNFL_micron_Outer_Ring	RNFL_micron_Fovea_Inner_Ring	GCIP_micron_Total	GCIP_micron_Fovea	GCIP_micron_Nasal_Inner	GCIP_micron_Superior_Inner	GCIP_micron_Temporal_Inner	GCIP_micron_Inferior_Inner	GCIP_micron_Nasal_Outer	GCIP_micron_Superior_Outer	GCIP_micron_Temporal_Outer	GCIP_micron_Inferior_Outer	GCIP_micron_Nasal_Total	GCIP_micron_Sperior_Total	GCIP_micron_Temporal_Total	GCIP_micron_Inferior_Total	GCIP_micron_Inner_Ring	GCIP_micron_Outer_Ring	GCIP_micron_Fovea_Inner_Ring	INL_micron_Total	INL_micron_Fovea	INL_micron_Nasal_Inner	INL_micron_Superior_Inner	INL_micron_Temporal_Inner	INL_micron_Inferior_Inner	INL_micron_Nasal_Outer	INL_micron_Superior_Outer	INL_micron_Temporal_Outer	INL_micron_Inferior_Outer	INL_micron_Nasal_Total	INL_micron_Sperior_Total	INL_micron_Temporal_Total	INL_micron_Inferior_Total
P6964692	OD	39.92	14	24	30	20	30	59	44	24	53	51	40.8	23.09	47.74	26	45	24.67	75.68	26	97	100	88	99	72	70	77	67	77.71	76.86	79.51	74.31	96	71.5	88.22	37.62	15	49	47	37	44	38	36	37	35	40.51	38.51	37	37.06
P6964692	OD	39.92	14	24	30	20	30	59	44	24	53	51	40.8	23.09	47.74	26	45	24.67	75.74	26	97	101	88	99	72	70	77	67	77.71	77.09	79.51	74.31	96.25	71.5	88.44	37.68	15	49	48	37	44	38	36	37	35	40.51	38.74	37	37.06
P6964692	OS	40.62	15	25	31	20	30	62	43	25	53	53.54	40.26	23.86	47.74	26.5	45.75	25.22	77.21	27	98	99	87	100	76	70	77	71	81.03	76.63	79.29	77.63	96	73.5	88.33	37.42	15	44	46	37	43	39	38	36	34	40.14	39.83	36.23	36.06
P6964692	OS	40.62	15	25	31	20	30	62	43	25	53	53.54	40.26	23.86	47.74	26.5	45.75	25.22	77.24	28	98	99	87	100	76	70	77	71	81.03	76.63	79.29	77.63	96	73.5	88.44	37.45	14	45	46	37	43	39	38	36	34	40.37	39.83	36.23	36.06
P4231065	OD	41.84	14	27	32	22	34	65	46	25	51	56.31	42.8	24.31	47.11	28.75	46.75	27.11	69.72	39	91	94	87	96	65	64	67	61	70.94	70.86	71.57	69	92	64.25	86.11	35.44	22	44	45	44	45	33	33	35	32	35.51	35.74	37.06	34.97
P4231065	OD	41.84	14	27	32	22	34	65	46	25	51	56.31	42.8	24.31	47.11	28.75	46.75	27.11	69.72	39	91	94	87	96	65	64	67	61	70.94	70.86	71.57	69	92	64.25	86.11	35.44	22	44	45	44	45	33	33	35	32	35.51	35.74	37.06	34.97
P4231065	OS	41.74	15	27	31	23	35	62	44	26	54	54	41.03	25.31	49.66	29	46.5	27.44	69.28	39	94	92	85	96	66	62	69	58	72.4	68.86	72.66	66.69	91.75	63.75	85.89	34.91	21	44	43	38	44	34	35	33	31	36.29	36.83	34.14	33.97
P4231065	OS	41.92	15	27	31	23	35	62	44	26	55	54	41.03	25.31	50.43	29	46.75	27.44	69.1	39	94	92	85	96	66	62	69	57	72.4	68.86	72.66	65.91	91.75	63.5	85.89	35.47	21	51	44	39	45	34	35	33	31	37.89	37.06	34.37	34.2
P4936851	OD	39.35	13	28	32	24	34	56	43	27	47	49.6	40.49	26.31	44.03	29.5	43.25	27.67	68.85	33	93	95	95	96	66	61	64	59	72.17	68.77	71.09	67.46	94.75	62.5	87.89	33.2	16	41	40	40	40	33	31	33	30	34.83	33.06	34.6	32.29
P4936851	OD	39.35	13	28	32	24	34	56	43	27	47	49.6	40.49	26.31	44.03	29.5	43.25	27.67	68.85	33	93	95	95	96	66	61	64	59	72.17	68.77	71.09	67.46	94.75	62.5	87.89	33.2	16	41	40	40	40	33	31	33	30	34.83	33.06	34.6	32.29
P4936851	OS	37.71	13	27	29	23	33	57	42	25	42	50.14	39.03	24.54	39.94	28	41.5	26.33	66.09	30	94	92	90	92	61	57	65	56	68.54	65	70.71	64.23	92	59.75	85.11	28.85	14	35	36	35	35	28	27	29	26	29.6	29.06	30.37	28.06
P4936851	OS	37.9	13	27	29	23	33	57	42	25	43	50.14	39.03	24.54	40.71	28	41.75	26.33	66.09	30	94	92	90	92	61	57	65	56	68.54	65	70.71	64.23	92	59.75	85.11	28.85	14	35	36	35	35	28	27	29	26	29.6	29.06	30.37	28.06
P1511275	OD	46.1	15	28	35	22	32	68	54	27	60	58.86	49.66	25.86	53.6	29.25	52.25	27.67	72.01	40	98	100	98	96	66	65	74	57	73.31	73	79.49	65.91	98	65.5	91.56	37	23	44	46	46	46	34	34	38	34	36.29	36.74	39.83	36.74
P1511275	OD	45.92	15	28	35	22	32	68	53	27	60	58.86	48.89	25.86	53.6	29.25	52	27.67	72.01	40	98	100	98	96	66	65	74	57	73.31	73	79.49	65.91	98	65.5	91.56	37	23	44	46	46	46	34	34	38	34	36.29	36.74	39.83	36.74
P1511275	OS	45.78	14	28	33	22	32	72	53	25	58	61.94	48.43	24.31	52.06	28.75	52	27.11	73.23	40	101	101	97	98	68	66	74	59	75.54	74	79.26	67.91	99.25	66.75	92.67	36.67	22	45	45	44	46	35	35	37	32	37.29	37.29	38.6	35.2
P1511275	OS	45.53	14	28	33	21	32	71	53	25	58	61.17	48.43	24.09	52.06	28.5	51.75	26.89	73.42	40	101	101	97	98	69	66	74	59	76.31	74	79.26	67.91	99.25	67	92.67	36.73	22	45	45	44	47	35	35	37	32	37.29	37.29	38.6	35.43
P9019113	OD	39.17	15	29	33	22	33	60	42	23	47	52.91	39.94	22.77	43.8	29.25	43	27.67	64.33	49	94	92	90	88	61	57	60	50	68.54	65	66.86	58.69	91	57	86.33	34.8	26	45	46	41	46	35	32	32	30	37.29	35.2	34.06	33.66
P9019113	OD	39.35	15	29	33	22	33	61	42	23	47	53.69	39.94	22.77	43.8	29.25	43.25	27.67	64.33	49	94	92	90	88	61	57	60	50	68.54	65	66.86	58.69	91	57	86.33	34.8	26	45	46	41	46	35	32	32	30	37.29	35.2	34.06	33.66
P7310730	OD	42.49	13	28	35	23	31	63	50	26	51	55	46.57	25.31	46.43	29.25	47.5	27.44	69.26	33	95	94	91	93	66	60	68	60	72.63	67.77	73.26	67.54	93.25	63.5	86.56	35.93	20	43	42	42	44	36	32	36	34	37.6	34.29	37.37	36.29
P7310730	OD	42.49	13	28	35	23	31	63	50	26	51	55	46.57	25.31	46.43	29.25	47.5	27.44	69.24	32	95	94	91	93	66	60	68	60	72.63	67.77	73.26	67.54	93.25	63.5	86.44	35.93	20	43	42	42	44	36	32	36	34	37.6	34.29	37.37	36.29
P7310730	OS	42.16	14	27	31	23	33	64	48	27	50	55.54	44.11	26.09	46.11	28.5	47.25	26.89	69.5	30	97	95	88	92	68	61	67	60	74.63	68.77	71.8	67.31	93	64	86	36.31	19	44	44	43	44	37	34	35	33	38.6	36.29	36.83	35.51
P7310730	OS	42.16	14	27	31	23	33	64	48	27	50	55.54	44.11	26.09	46.11	28.5	47.25	26.89	69.5	30	97	95	88	92	68	61	67	60	74.63	68.77	71.8	67.31	93	64	86	36.31	19	44	44	43	44	37	34	35	33	38.6	36.29	36.83	35.51
P9835216	OD	34.6	15	25	27	19	28	48	42	21	42	42.74	38.57	20.54	38.8	24.75	38.25	23.67	72.78	49	95	96	94	96	74	64	68	62	78.8	71.31	73.94	69.77	95.25	67	90.11	34.43	22	44	45	40	41	36	32	31	31	37.83	34.97	33.06	33.29
P9835216	OD	34.6	15	25	27	19	28	48	42	21	42	42.74	38.57	20.54	38.8	24.75	38.25	23.67	72.78	49	95	96	94	96	74	64	68	62	78.8	71.31	73.94	69.77	95.25	67	90.11	34.49	22	45	45	40	41	36	32	31	31	38.06	34.97	33.06	33.29
P9835216	OS	36.44	16	27	29	22	30	50	42	23	45	44.74	39.03	22.77	41.57	27	40	25.78	72.01	47	96	95	90	94	71	64	69	62	76.71	71.09	73.8	69.31	93.75	66.5	88.56	34.97	21	48	45	37	40	39	33	31	30	41.06	35.74	32.37	32.29
P9835216	OS	36.44	16	27	29	22	30	50	42	23	45	44.74	39.03	22.77	41.57	27	40	25.78	72.01	47	96	95	90	94	71	64	69	62	76.71	71.09	73.8	69.31	93.75	66.5	88.56	34.99	20	48	45	37	41	39	33	31	30	41.06	35.74	32.37	32.51
P2865366	OD	43.01	15	30	34	23	35	64	50	25	52	56.23	46.34	24.54	48.11	30.5	47.75	28.78	73.97	47	103	97	99	101	71	65	70	63	78.31	72.31	76.63	71.69	100	67.25	94.11	39.19	26	48	48	48	49	37	36	39	36	39.51	38.74	41.06	38.97
P2865366	OD	42.98	14	30	34	23	35	64	50	25	52	56.23	46.34	24.54	48.11	30.5	47.75	28.67	73.78	47	103	97	99	101	71	65	70	62	78.31	72.31	76.63	70.91	100	67	94.11	39.19	26	48	48	48	49	37	36	39	36	39.51	38.74	41.06	38.97
P2865366	OS	45.07	15	30	33	23	36	71	48	24	59	61.63	44.57	23.77	53.74	30.5	50.5	28.78	72.53	48	104	96	97	97	69	61	70	63	77	69	76.17	70.77	98.5	65.75	92.89	38.4	29	51	49	46	48	37	35	37	34	40.2	38.2	39.06	37.2
P2865366	OS	45.07	15	30	33	23	36	71	48	24	59	61.63	44.57	23.77	53.74	30.5	50.5	28.78	72.53	48	104	96	97	97	69	61	70	63	77	69	76.17	70.77	98.5	65.75	92.89	38.4	29	51	49	46	48	37	35	37	34	40.2	38.2	39.06	37.2
P6652614	OD	39.15	16	28	34	25	36	55	44	27	44	48.83	41.71	26.54	42.17	30.75	42.5	29.11	66.08	43	91	95	90	92	62	54	66	55	68.63	63.37	71.49	63.46	92	59.25	86.56	33.85	27	46	44	42	42	32	30	33	30	35.2	33.2	35.06	32.74
P6652614	OD	39.15	16	28	34	25	36	55	44	27	44	48.83	41.71	26.54	42.17	30.75	42.5	29.11	66.08	43	91	95	90	92	62	54	66	55	68.63	63.37	71.49	63.46	92	59.25	86.56	33.85	27	46	44	42	42	32	30	33	30	35.2	33.2	35.06	32.74
P6652614	OS	38.42	15	28	30	24	35	55	41	24	48	48.83	38.49	24	45.03	29.25	42	27.67	66.32	43	91	93	91	94	60	55	66	57	67.09	63.69	71.71	65.46	92.25	59.5	86.78	32.97	28	47	44	39	41	32	31	30	28	35.43	33.97	32.06	30.97
P6652614	OS	38.42	15	28	30	24	35	55	41	24	48	48.83	38.49	24	45.03	29.25	42	27.67	66.32	43	91	93	91	94	60	55	66	57	67.09	63.69	71.71	65.46	92.25	59.5	86.78	33.02	28	47	44	39	42	32	31	30	28	35.43	33.97	32.06	31.2
P1113922	OS	36.77	13	26	30	23	33	53	39	24	45	46.83	36.94	23.77	42.26	28	40.25	26.33	64.85	18	85	88	84	88	66	55	61	59	70.34	62.54	66.26	65.63	86.25	60.25	78.67	36.4	14	44	47	43	45	37	34	34	34	38.6	36.97	36.06	36.51
P1113922	OS	36.77	13	26	30	23	33	53	39	24	45	46.83	36.94	23.77	42.26	28	40.25	26.33	64.88	19	85	88	84	88	66	55	61	59	70.34	62.54	66.26	65.63	86.25	60.25	78.78	36.4	14	44	47	43	45	37	34	34	34	38.6	36.97	36.06	36.51
P1113922	OD	34.72	13	23	28	21	30	48	40	24	41	42.29	37.26	23.31	38.49	25.5	38.25	24.11	66.58	18	83	88	88	90	68	59	66	56	71.43	65.63	71.03	63.77	87.25	62.25	79.56	36.98	14	42	45	43	46	37	34	38	34	38.14	36.51	39.14	36.74
P1113922	OD	34.9	13	23	28	21	30	48	40	24	42	42.29	37.26	23.31	39.26	25.5	38.5	24.11	66.58	18	83	88	88	90	68	59	66	56	71.43	65.63	71.03	63.77	87.25	62.25	79.56	37.03	14	42	45	44	46	37	34	38	34	38.14	36.51	39.37	36.74
P6648724	OD	42.67	14	26	32	22	33	64	52	26	50	55.31	47.43	25.09	46.11	28.25	48	26.67	73.47	25	94	96	89	96	75	67	71	64	79.34	73.63	75.11	71.31	93.75	69.25	86.11	38.3	17	45	46	41	46	39	36	37	37	40.37	38.29	37.91	39.06
P6648724	OD	42.67	14	26	32	22	33	64	52	26	50	55.31	47.43	25.09	46.11	28.25	48	26.67	73.47	25	94	96	89	96	75	67	71	64	79.34	73.63	75.11	71.31	93.75	69.25	86.11	38.3	17	45	46	41	46	39	36	37	37	40.37	38.29	37.91	39.06
P6648724	OS	41.05	13	25	32	21	30	61	51	23	50	52.77	46.66	22.54	45.43	27	46.25	25.44	74.55	27	96	98	88	98	76	65	71	69	80.57	72.54	74.89	75.63	95	70.25	87.44	37.6	18	44	46	40	45	39	37	35	35	40.14	39.06	36.14	37.29
P6648724	OS	41.05	13	25	32	21	30	61	51	23	50	52.77	46.66	22.54	45.43	27	46.25	25.44	74.55	27	96	98	88	98	76	65	71	69	80.57	72.54	74.89	75.63	95	70.25	87.44	37.6	18	44	46	40	45	39	37	35	35	40.14	39.06	36.14	37.29
P4403279	OD	44.83	15	28	33	23	37	64	49	28	60	55.77	45.34	26.86	54.74	30.25	50.25	28.56	66.99	40	98	96	97	95	64	58	63	52	71.77	66.69	70.77	61.83	96.5	59.25	90.22	33.06	19	44	41	41	41	32	32	29	31	34.74	34.06	31.74	33.29
P4403279	OD	45.26	15	28	33	24	37	64	49	29	61	55.77	45.34	27.86	55.51	30.5	50.75	28.78	67.18	40	98	96	97	95	65	58	63	52	72.54	66.69	70.77	61.83	96.5	59.5	90.22	33.06	19	44	41	41	41	32	32	29	31	34.74	34.06	31.74	33.29
P4403279	OS	43.28	14	27	29	22	36	62	45	28	60	54	41.34	26.63	54.51	28.5	48.75	26.89	66.72	37	98	97	95	96	66	58	60	52	73.31	66.91	68	62.06	96.5	59	89.89	32.25	19	43	44	40	39	33	32	28	27	35.29	34.74	30.74	29.74
P4403279	OS	43.26	13	27	29	22	36	62	45	28	60	54	41.34	26.63	54.51	28.5	48.75	26.78	66.94	38	98	97	95	96	66	59	60	52	73.31	67.69	68	62.06	96.5	59.25	90	32.25	19	43	44	40	39	33	32	28	27	35.29	34.74	30.74	29.74
P4382144	OD	38.47	15	24	34	26	34	56	44	25	43	48.69	41.71	25.23	40.94	29.5	42	27.89	73.77	30	102	104	101	98	71	65	71	62	78.09	73.91	77.86	70.23	101.25	67.25	93.33	34.89	15	48	43	40	44	35	31	34	32	37.97	33.74	35.37	34.74
P4382144	OD	38.89	14	32	35	26	33	56	44	25	43	50.51	41.94	25.23	40.71	31.5	42	29.56	73.77	30	102	104	101	98	71	65	71	62	78.09	73.91	77.86	70.23	101.25	67.25	93.33	34.89	15	48	43	40	44	35	31	34	32	37.97	33.74	35.37	34.74
P4382144	OS	39.2	13	28	33	25	36	59	42	23	47	51.91	39.94	23.46	44.49	30.5	42.75	28.56	72.66	33	100	102	97	98	70	65	69	61	76.86	73.46	75.4	69.46	99.25	66.25	91.89	34.24	18	44	45	41	42	35	33	31	30	37.06	35.74	33.29	32.74
P4382144	OS	39.2	13	28	33	25	36	59	42	23	47	51.91	39.94	23.46	44.49	30.5	42.75	28.56	72.66	33	100	102	97	98	70	65	69	61	76.86	73.46	75.4	69.46	99.25	66.25	91.89	34.24	18	44	45	41	42	35	33	31	30	37.06	35.74	33.29	32.74
P7650961	OD	46.75	14	30	34	22	33	78	51	23	60	67.03	47.11	22.77	53.83	29.75	53	28	71.92	35	103	101	95	104	66	61	70	62	74.46	70.14	75.71	71.6	100.75	64.75	93.44	34.73	20	45	44	41	43	33	32	34	32	35.74	34.74	35.6	34.51
P7650961	OD	46.75	14	30	34	22	33	78	51	23	60	67.03	47.11	22.77	53.83	29.75	53	28	71.92	35	103	101	95	104	66	61	70	62	74.46	70.14	75.71	71.6	100.75	64.75	93.44	34.54	20	45	44	41	43	33	32	34	31	35.74	34.74	35.6	33.74
P7650961	OS	44.85	14	27	36	24	35	71	49	23	58	60.94	46.03	23.23	52.74	30.5	50.25	28.67	73.35	33	101	100	95	100	73	63	69	64	79.4	71.46	74.94	72.23	99	67.25	91.67	35.78	20	44	45	43	43	36	35	33	32	37.83	37.29	35.29	34.51
P7650961	OS	44.85	14	27	36	24	35	71	49	23	58	60.94	46.03	23.23	52.74	30.5	50.25	28.67	73.17	33	101	100	95	100	72	63	69	64	78.63	71.46	74.94	72.23	99	67	91.67	35.78	20	44	45	43	43	36	35	33	32	37.83	37.29	35.29	34.51
P5656420	OD	39.97	14	27	31	24	33	56	41	26	54	49.37	38.71	25.54	49.2	28.75	44.25	27.11	72.47	28	101	97	89	99	77	63	68	60	82.49	70.77	72.8	68.91	96.5	67	88.89	36.73	13	44	44	41	43	39	35	36	33	40.14	37.06	37.14	35.29
P5656420	OD	39.97	14	27	31	24	33	56	41	26	54	49.37	38.71	25.54	49.2	28.75	44.25	27.11	72.44	27	101	97	89	99	76	63	68	61	81.71	70.77	72.8	69.69	96.5	67	88.78	36.54	13	44	44	41	43	38	35	36	33	39.37	37.06	37.14	35.29
P0849042	OD	41.83	15	28	34	25	34	59	47	28	51	51.91	44.03	27.31	47.11	30.25	46.25	28.56	68.96	37	95	95	94	95	71	59	65	55	76.49	67.23	71.63	64.14	94.75	62.5	88.33	33.44	20	44	43	39	44	33	29	33	30	35.51	32.2	34.37	33.2
P0849042	OD	41.83	15	28	34	25	34	59	47	28	51	51.91	44.03	27.31	47.11	30.25	46.25	28.56	68.96	37	95	95	94	95	71	59	65	55	76.49	67.23	71.63	64.14	94.75	62.5	88.33	33.44	20	44	43	39	44	33	29	33	30	35.51	32.2	34.37	33.2
P0849042	OS	41.88	14	27	30	24	38	59	45	28	54	51.69	41.57	27.09	50.34	29.75	46.5	28	70.5	38	99	96	94	97	71	64	66	55	77.4	71.31	72.4	64.6	96.5	64	90	33.69	21	44	44	43	43	34	31	32	28	36.29	33.97	34.51	31.43
P0849042	OS	41.69	14	27	30	24	38	59	44	28	54	51.69	40.8	27.09	50.34	29.75	46.25	28	70.82	38	99	96	94	96	71	66	66	55	77.4	72.86	72.4	64.37	96.25	64.5	89.78	33.74	21	44	45	43	43	34	31	32	28	36.29	34.2	34.51	31.43
P1286312	OD	36.2	13	21	26	21	27	48	41	25	49	41.83	37.57	24.09	43.97	23.75	40.75	22.56	77.19	34	98	99	95	95	77	70	77	68	81.8	76.63	81.11	74.17	96.75	73	89.78	37.93	15	40	44	42	43	39	36	38	37	39.23	37.83	38.91	38.37
P1286312	OD	36.2	13	21	26	21	27	48	41	25	49	41.83	37.57	24.09	43.97	23.75	40.75	22.56	77.19	34	98	99	95	95	77	70	77	68	81.8	76.63	81.11	74.17	96.75	73	89.78	37.93	15	40	44	42	43	39	36	38	37	39.23	37.83	38.91	38.37
P1286312	OS	38.34	14	25	27	24	30	50	43	27	51	44.29	39.34	26.31	46.2	26.5	42.75	25.11	74.99	36	98	98	91	93	76	68	73	65	81.03	74.86	77.11	71.4	95	70.5	88.44	37.69	15	42	44	40	42	40	38	36	35	40.46	39.37	36.91	36.6
P1286312	OS	38.34	14	25	27	24	30	50	43	27	51	44.29	39.34	26.31	46.2	26.5	42.75	25.11	74.99	36	98	98	91	93	76	68	73	65	81.03	74.86	77.11	71.4	95	70.5	88.44	37.69	15	42	44	40	42	40	38	36	35	40.46	39.37	36.91	36.6
P4243069	OD	39.27	14	27	33	24	32	56	44	27	46	49.37	41.49	26.31	42.8	29	43.25	27.33	69.89	27	91	95	88	93	68	65	67	60	73.26	71.86	71.8	67.54	91.75	65	84.56	37.08	17	45	47	45	46	35	35	37	34	37.29	37.74	38.83	36.74
P4243069	OD	39.27	14	27	33	24	32	56	44	27	46	49.37	41.49	26.31	42.8	29	43.25	27.33	69.89	27	91	95	88	93	68	65	67	60	73.26	71.86	71.8	67.54	91.75	65	84.56	37.08	17	45	47	45	46	35	35	37	34	37.29	37.74	38.83	36.74
P4243069	OS	37.82	13	25	30	25	34	54	39	27	46	47.37	36.94	26.54	43.26	28.5	41.5	26.78	68.67	25	91	93	85	94	70	62	64	59	74.8	69.09	68.8	67	90.75	63.75	83.44	36.46	17	45	47	45	45	37	34	34	33	38.83	36.97	36.51	35.74
P4243069	OS	37.82	13	25	30	25	34	54	39	27	46	47.37	36.94	26.54	43.26	28.5	41.5	26.78	68.67	25	91	93	85	94	70	62	64	59	74.8	69.09	68.8	67	90.75	63.75	83.44	36.46	17	45	47	45	45	37	34	34	33	38.83	36.97	36.51	35.74
P5622184	OD	36.76	13	24	29	22	30	52	42	23	46	45.6	39.03	22.77	42.34	26.25	40.75	24.78	66.18	26	88	87	84	89	66	59	63	58	71.03	65.4	67.8	65.09	87	61.5	80.22	34.08	16	41	46	43	40	33	33	34	29	34.83	35.97	36.06	31.51
P5622184	OD	36.76	13	24	29	22	30	52	42	23	46	45.6	39.03	22.77	42.34	26.25	40.75	24.78	65.99	26	88	87	84	89	66	59	63	57	71.03	65.4	67.8	64.31	87	61.25	80.22	34.13	16	41	46	44	40	33	33	34	29	34.83	35.97	36.29	31.51
P5622184	OS	39.57	14	27	32	25	34	57	43	26	48	50.14	40.49	25.77	44.8	29.5	43.5	27.78	65.01	25	89	85	79	88	66	56	62	58	71.26	62.63	65.89	64.86	85.25	60.5	78.56	33.46	16	44	44	40	41	33	33	31	29	35.51	35.51	33.06	31.74
P5622184	OS	39.62	14	28	32	25	34	57	43	26	48	50.37	40.49	25.77	44.8	29.75	43.5	28	64.83	25	89	85	79	88	66	56	62	57	71.26	62.63	65.89	64.09	85.25	60.25	78.56	33.46	16	44	44	40	41	33	33	31	29	35.51	35.51	33.06	31.74
P1222436	OD	42.2	15	29	34	24	34	62	47	27	51	54.46	44.03	26.31	47.11	30.25	46.75	28.56	74.26	44	102	102	96	100	73	66	70	62	79.63	74.23	75.94	70.69	100	67.75	93.78	35.54	25	45	43	43	44	35	32	34	33	37.29	34.51	36.06	35.51
P1222436	OD	42.2	15	29	34	24	34	62	47	27	51	54.46	44.03	26.31	47.11	30.25	46.75	28.56	73.88	44	102	102	96	100	72	66	70	61	78.86	74.23	75.94	69.91	100	67.25	93.78	35.54	25	45	43	43	44	35	32	34	33	37.29	34.51	36.06	35.51
P1222436	OS	42.47	15	28	32	24	35	61	47	28	53	53.46	43.57	27.09	48.89	29.75	47.25	28.11	74.94	43	102	100	95	99	74	67	71	64	80.4	74.54	76.49	72	99	69	92.78	36.16	23	47	45	41	44	36	35	33	33	38.51	37.29	34.83	35.51
P1222436	OS	42.47	15	28	32	24	35	61	47	28	53	53.46	43.57	27.09	48.89	29.75	47.25	28.11	74.94	43	102	100	95	99	74	67	71	64	80.4	74.54	76.49	72	99	69	92.78	36.16	23	47	45	41	44	36	35	33	33	38.51	37.29	34.83	35.51
P2013995	OD	37.85	11	23	29	20	30	57	44	23	46	49.23	40.57	22.31	42.34	25.5	42.5	23.89	70.96	24	92	97	95	97	69	65	69	59	74.26	72.31	74.94	67.69	95.25	65.5	87.33	36.15	17	43	45	42	43	35	36	36	32	36.83	38.06	37.37	34.51
P2013995	OD	37.85	11	23	29	20	30	57	44	23	46	49.23	40.57	22.31	42.34	25.5	42.5	23.89	70.77	24	92	97	95	97	69	65	69	58	74.26	72.31	74.94	66.91	95.25	65.25	87.33	36.15	17	43	45	42	43	35	36	36	32	36.83	38.06	37.37	34.51
P0293198	OD	38.93	17	33	35	26	38	53	46	23	44	48.43	43.49	23.69	42.63	33	41.5	31.22	67.51	58	93	91	90	92	64	60	63	56	70.63	67.09	69.17	64.23	91.5	60.75	87.78	35.22	33	45	43	41	43	35	34	32	31	37.29	36.06	34.06	33.74
P0293198	OD	38.46	16	30	34	25	35	53	46	23	44	47.74	43.26	23.46	41.94	31	41.5	29.33	67.51	58	93	91	90	92	64	60	63	56	70.63	67.09	69.17	64.23	91.5	60.75	87.78	35.22	33	45	43	41	43	35	34	32	31	37.29	36.06	34.06	33.74
P7881871	OD	38	15	30	34	26	33	55	42	23	44	49.29	40.17	23.69	41.49	30.75	41	29	72.39	36	100	99	97	98	68	64	71	61	75.31	72	76.94	69.46	98.5	66	91.56	36.47	25	47	46	45	47	34	33	35	34	36.97	35.97	37.29	36.97
P7881871	OD	37.62	15	30	34	26	33	54	41	23	44	48.51	39.4	23.69	41.49	30.75	40.5	29	72.31	35	100	98	97	98	68	64	71	61	75.31	71.77	76.94	69.46	98.25	66	91.22	36.47	25	47	46	45	47	34	33	35	34	36.97	35.97	37.29	36.97
P7881871	OS	37.89	15	30	33	26	32	53	42	24	45	47.74	39.94	24.46	42.03	30.25	41	28.56	73.28	37	101	100	98	97	70	65	69	64	77.09	73	75.63	71.54	99	67	92.11	36.15	26	48	45	43	46	36	34	32	33	38.74	36.51	34.51	35.97
P7881871	OS	37.94	15	30	33	26	33	53	42	24	45	47.74	39.94	24.46	42.26	30.5	41	28.78	73.28	37	101	100	98	97	70	65	69	64	77.09	73	75.63	71.54	99	67	92.11	36.12	25	48	45	43	46	36	34	32	33	38.74	36.51	34.51	35.97
P8455330	OD	38.47	14	29	31	23	32	54	44	24	47	48.29	41.03	23.77	43.57	28.75	42.25	27.11	65.06	40	93	88	88	89	65	56	61	53	71.4	63.31	67.17	61.23	89.5	58.75	84	32.19	34	46	40	42	43	32	28	30	26	35.2	30.74	32.74	29.89
P8455330	OD	38.47	14	29	31	23	32	54	44	24	47	48.29	41.03	23.77	43.57	28.75	42.25	27.11	65.06	40	93	88	88	89	65	56	61	53	71.4	63.31	67.17	61.23	89.5	58.75	84	32.19	34	46	40	42	43	32	28	30	26	35.2	30.74	32.74	29.89
P8455330	OS	43.42	15	33	32	24	37	65	43	26	58	57.69	40.49	25.54	53.2	31.5	48	29.67	64.47	40	93	87	87	87	61	59	61	52	68.31	65.4	66.94	60	88.5	58.25	83.11	32.27	32	46	43	41	40	32	30	29	26	35.2	32.97	31.74	29.2
P8455330	OS	43.79	15	33	32	24	37	65	44	26	59	57.69	41.26	25.54	53.97	31.5	48.5	29.67	64.28	40	93	87	87	87	61	58	61	52	68.31	64.63	66.94	60	88.5	58	83.11	32.27	32	46	43	41	40	32	30	29	26	35.2	32.97	31.74	29.2
[truncated: 54 more columns]
