# Supplementary material for: Normative Data and Minimally Detectable Change for Inner Retinal Layer Thicknesses Using a Semi-automated OCT Image Segmentation Pipeline
Source: Front Neurol. 2019 Nov 25;10:1117. doi: 10.3389/fneur.2019.01117 (PMC6886563; doi:10.3389/fneur.2019.01117)
Supplement: Supplementary file 2 [file Data_Sheet_2.ZIP › Data-and-shiny/Data/Non_OCT_Measurements/All.csv]

EyeID	Eye	RE	NA.	NA..1	HC_VA	IOP
P0667745	OD	-2.25	-0.5	180	1	13.7
P0667745	OS	-2.5	-0.25	140	1.25	15.3
P5187166	OD	-1.25	-1	116	1.25	16
P5187166	OS	-0.75	-1	68	1.6	16
P4810263	OD	0	-0.25	117	1.25	12
P4810263	OS	0.25	-0.25	86	1.25	10.7
P4172911	OD	0	-0.25	72	1.6	11.3
P4172911	OS	0	0	0	1.25	10.3
P0435915	OD	0.25	-0.75	10	1.25	18
P0435915	OS	0	-0.5	0	1.6	18.7
P3213189	OD	0	-0.25	61	1.6	14
P3213189	OS	0.25	-0.75	65	1.6	13.7
P0791490	OD	NA	NA	NA	1.25	NA
P0791490	OS	NA	NA	NA	1.25	NA
P8116443	OD	-0.75	-0.25	104	1.25	9
P8116443	OS	-0.5	-0.25	98	1.25	9.3
P4679876	OD	1.75	0	0	1.6	13
P4679876	OS	1.75	-0.25	95	1.6	11
P8079382	OD	0.25	-1	3	1.25	15
P8079382	OS	-0.25	-0.75	165	1.25	10
P8215041	OD	-3.5	-0.5	165	1	10.7
P8215041	OS	-3.75	-0.25	60	1.25	11
P0074264	OD	0.25	-0.25	169	1.6	11.3
P0074264	OS	0.25	-0.5	169	1.6	11
P5515927	OD	0	0	0	1.6	13.3
P5515927	OS	-0.25	0	0	1.6	14.7
P9319321	OD	-0.25	-0.5	133	1.25	11
P9319321	OS	-0.25	-1	40	1.25	9.3
P5821755	OD	-3.25	-0.75	5	1.25	15
P5821755	OS	-3	-0.5	160	1.25	15.7
P2060958	OD	-0.75	-0.75	6	1.6	12.7
P2060958	OS	0.75	-0.5	28	1.25	11.7
P7177575	OD	1.75	-0.5	60	1.6	13.7
P7177575	OS	1.25	-0.5	94	1.6	13.7
P1026353	OD	-0.25	-0.25	89	1.6	18.3
P1026353	OS	-0.5	-0.75	42	1.25	21
P8416700	OD	-4.75	0	0	2	11.3
P8416700	OS	-4	0	0	2	13.3
P3370664	OD	0.25	-0.25	88	2	11.7
P3370664	OS	0.25	-0.5	71	2	10.7
P9890345	OD	-2	-0.5	105	1.25	17
P9890345	OS	-2	-0.5	77	1.25	17
P1217544	OD	0.25	-1.25	0	1.25	16
P1217544	OS	0.5	-2	5	1.25	16.7
P3789859	OD	-0.25	-0.25	132	1.6	16.7
P3789859	OS	-0.25	-0.25	55	1.6	15
P5426359	OD	0	-0.25	95	1.6	11.7
P5426359	OS	0	0	0	2	12.3
P9960863	OD	0.5	0	0	1.6	12.7
P9960863	OS	0.75	0	0	1.6	12
P5737741	OD	-2.25	-2.5	90	1.25	15
P5737741	OS	-0.75	-1.75	135	1	15.7
P6998341	OD	-0.25	-1.25	170	1.25	12
P6998341	OS	0	-1.25	175	1.25	11.7
P6611679	OD	NA	NA	NA	1	NA
P6611679	OS	NA	NA	NA	1	NA
P1869038	OD	0.25	-0.25	130	1.6	20.3
P1869038	OS	0.25	-0.25	91	1.25	19
P6848297	OD	0.25	-0.75	165	1.6	12.3
P6848297	OS	0.5	-0.5	20	1.25	12
P6533649	OD	0	0	0	1.25	19.7
P6533649	OS	0	-0.25	30	1.25	20.3
P2365998	OD	0.25	-0.75	5	1	16
P2365998	OS	0	-0.5	170	1.25	15.3
P4636527	OD	-2	-1.75	82	0.8	17
P4636527	OS	-3.25	-1	80	1	15.3
P9183974	OD	-1	-0.25	170	1.6	18.3
P9183974	OS	-0.75	-0.5	175	1.6	18.3
P9168323	OD	0	-0.25	84	1.6	17.7
P9168323	OS	1	-0.75	80	1.6	17.7
P0912964	OD	-0.5	-0.25	90	2	14.3
P0912964	OS	-0.5	-0.5	75	2	15.3
P5022163	OD	-2.25	-1.75	38	1.25	12.3
P5022163	OS	-1.75	-2.25	143	1.25	11
