# Supplementary material for: Normative Data and Minimally Detectable Change for Inner Retinal Layer Thicknesses Using a Semi-automated OCT Image Segmentation Pipeline
Source: Front Neurol. 2019 Nov 25;10:1117. doi: 10.3389/fneur.2019.01117 (PMC6886563; doi:10.3389/fneur.2019.01117)
Supplement: Supplementary file 2 [file Data_Sheet_2.ZIP › Data-and-shiny/Data/OCT_Measurements/thickness_report_ILM_BM_6_mm.csv]

PatientID	Eye	Quality	ImageType	Uppaer_Layer	Lower_Layer	GridType	TotalVolume_mm3	Mean_C0_micron	Mean_N1_micron	Mean_N2_micron	Mean_S1_micron	Mean_S2_micron	Mean_T1_micron	Mean_T2_micron	Mean_I1_micron	Mean_I2_micron
P6964692	R	27	OCT Volume Scan	ILM	BM	1 3 6 mm ETDRS	8.97	258	352	324	355	310	331	298	355	310
P6964692	L	31	OCT Volume Scan	ILM	BM	1 3 6 mm ETDRS	9.05	259	357	335	357	310	326	300	357	310
P2861394	L	30	OCT Volume Scan	ILM	BM	1 3 6 mm ETDRS	8.29	275	331	299	335	292	315	269	328	274
P2861394	R	29	OCT Volume Scan	ILM	BM	1 3 6 mm ETDRS	8.25	272	325	299	329	286	313	268	331	278
P2268515	R	30	OCT Volume Scan	ILM	BM	1 3 6 mm ETDRS	8.98	275	356	332	356	310	341	298	348	299
P2268515	L	29	OCT Volume Scan	ILM	BM	1 3 6 mm ETDRS	8.91	273	353	328	351	307	338	295	347	299
P5513148	R	32	OCT Volume Scan	ILM	BM	1 3 6 mm ETDRS	9.1	281	358	338	362	316	343	297	352	305
P5513148	L	31	OCT Volume Scan	ILM	BM	1 3 6 mm ETDRS	9.16	279	363	334	362	325	341	300	354	308
P7194689	R	30	OCT Volume Scan	ILM	BM	1 3 6 mm ETDRS	8.87	252	339	336	343	314	317	288	336	302
P7194689	L	30	OCT Volume Scan	ILM	BM	1 3 6 mm ETDRS	8.9	254	342	339	344	314	319	287	336	305
P4231065	R	31	OCT Volume Scan	ILM	BM	1 3 6 mm ETDRS	8.73	276	345	319	351	303	330	280	351	295
P4231065	L	30	OCT Volume Scan	ILM	BM	1 3 6 mm ETDRS	8.69	274	349	315	345	301	330	284	350	292
P9807642	R	26	OCT Volume Scan	ILM	BM	1 3 6 mm ETDRS	8.61	305	345	315	341	296	329	280	338	288
P9807642	L	26	OCT Volume Scan	ILM	BM	1 3 6 mm ETDRS	8.58	305	343	316	339	295	329	278	336	286
P6848297	R	31	OCT Volume Scan	ILM	BM	1 3 6 mm ETDRS	8.12	248	326	294	325	280	309	268	322	274
P6848297	L	29	OCT Volume Scan	ILM	BM	1 3 6 mm ETDRS	8.1	255	329	296	329	281	310	261	325	269
P4809319	R	34	OCT Volume Scan	ILM	BM	1 3 6 mm ETDRS	8.63	271	344	311	341	299	325	290	333	289
P4809319	L	33	OCT Volume Scan	ILM	BM	1 3 6 mm ETDRS	8.61	271	344	308	344	298	330	288	335	289
P3921175	R	24	OCT Volume Scan	ILM	BM	1 3 6 mm ETDRS	8.67	300	348	301	348	300	338	289	348	290
P3921175	L	28	OCT Volume Scan	ILM	BM	1 3 6 mm ETDRS	8.76	303	355	311	350	306	335	289	350	288
P3431780	R	26	OCT Volume Scan	ILM	BM	1 3 6 mm ETDRS	10.25	315	399	373	400	354	380	343	399	348
P3431780	L	35	OCT Volume Scan	ILM	BM	1 3 6 mm ETDRS	10.18	313	396	374	402	354	382	341	395	338
P7290497	R	22	OCT Volume Scan	ILM	BM	1 3 6 mm ETDRS	8.98	272	367	328	363	307	345	291	364	302
P7290497	L	26	OCT Volume Scan	ILM	BM	1 3 6 mm ETDRS	8.99	273	369	327	365	310	347	295	364	295
P4385723	L	28	OCT Volume Scan	ILM	BM	1 3 6 mm ETDRS	9.37	312	364	346	368	325	349	306	354	319
P0596779	R	27	OCT Volume Scan	ILM	BM	1 3 6 mm ETDRS	9.06	273	358	328	354	311	341	302	357	310
P0596779	L	31	OCT Volume Scan	ILM	BM	1 3 6 mm ETDRS	9.02	272	359	328	356	318	336	297	351	303
P3980443	R	28	OCT Volume Scan	ILM	BM	1 3 6 mm ETDRS	9.25	289	359	335	362	327	347	307	360	310
P3980443	L	31	OCT Volume Scan	ILM	BM	1 3 6 mm ETDRS	9.22	281	358	341	361	322	345	300	359	314
P7379954	R	29	OCT Volume Scan	ILM	BM	1 3 6 mm ETDRS	8.77	318	359	321	351	302	338	285	346	286
P7379954	L	27	OCT Volume Scan	ILM	BM	1 3 6 mm ETDRS	8.79	318	355	320	352	304	340	287	345	288
P1824918	R	21	OCT Volume Scan	ILM	BM	1 3 6 mm ETDRS	8.98	303	372	339	367	310	344	281	359	292
P1824918	L	28	OCT Volume Scan	ILM	BM	1 3 6 mm ETDRS	9.02	301	369	338	362	311	342	287	354	297
P1754518	R	33	OCT Volume Scan	ILM	BM	1 3 6 mm ETDRS	9.05	279	356	326	352	325	340	296	355	302
P1754518	L	33	OCT Volume Scan	ILM	BM	1 3 6 mm ETDRS	9.19	284	363	334	362	325	343	298	359	313
P5315514	R	31	OCT Volume Scan	ILM	BM	1 3 6 mm ETDRS	9.5	274	365	349	370	330	357	316	374	321
P5315514	L	27	OCT Volume Scan	ILM	BM	1 3 6 mm ETDRS	9.51	277	367	353	375	332	357	313	375	319
P5318276	R	26	OCT Volume Scan	ILM	BM	1 3 6 mm ETDRS	8.66	280	340	320	340	304	324	280	336	292
P5318276	L	29	OCT Volume Scan	ILM	BM	1 3 6 mm ETDRS	8.59	284	341	325	334	297	318	273	333	290
P6344009	R	28	OCT Volume Scan	ILM	BM	1 3 6 mm ETDRS	8.93	271	348	337	352	315	332	282	349	302
P6344009	L	30	OCT Volume Scan	ILM	BM	1 3 6 mm ETDRS	9.04	271	353	338	358	323	332	288	351	303
P8494318	R	26	OCT Volume Scan	ILM	BM	1 3 6 mm ETDRS	8.18	252	324	292	330	283	319	270	323	276
P8494318	L	32	OCT Volume Scan	ILM	BM	1 3 6 mm ETDRS	8.15	256	327	292	330	281	322	268	323	271
P7244553	L	35	OCT Volume Scan	ILM	BM	1 3 6 mm ETDRS	9.44	296	377	351	373	328	362	302	374	316
P6110235	R	31	OCT Volume Scan	ILM	BM	1 3 6 mm ETDRS	8.74	303	350	323	346	298	342	283	347	289
P6110235	L	29	OCT Volume Scan	ILM	BM	1 3 6 mm ETDRS	8.82	298	351	325	347	302	340	288	344	294
P7224434	R	29	OCT Volume Scan	ILM	BM	1 3 6 mm ETDRS	8.55	303	354	316	338	289	331	276	343	283
P7224434	L	31	OCT Volume Scan	ILM	BM	1 3 6 mm ETDRS	8.53	304	351	312	341	290	333	276	346	279
P3229589	L	32	OCT Volume Scan	ILM	BM	1 3 6 mm ETDRS	8.87	268	357	342	349	311	323	273	342	300
P3229589	R	28	OCT Volume Scan	ILM	BM	1 3 6 mm ETDRS	8.85	260	353	337	343	308	324	276	351	304
P3617887	R	31	OCT Volume Scan	ILM	BM	1 3 6 mm ETDRS	8.94	282	351	331	351	308	334	297	349	298
P3617887	L	35	OCT Volume Scan	ILM	BM	1 3 6 mm ETDRS	9.01	284	356	338	353	312	336	296	354	298
P2282633	L	36	OCT Volume Scan	ILM	BM	1 3 6 mm ETDRS	9.11	269	359	337	365	319	346	296	356	304
P2282633	R	32	OCT Volume Scan	ILM	BM	1 3 6 mm ETDRS	9.18	276	364	333	365	324	348	303	360	305
P2937141	R	28	OCT Volume Scan	ILM	BM	1 3 6 mm ETDRS	8.83	269	345	324	343	325	326	281	340	294
P2937141	L	33	OCT Volume Scan	ILM	BM	1 3 6 mm ETDRS	8.85	269	350	328	346	310	325	282	341	305
P6309761	L	33	OCT Volume Scan	ILM	BM	1 3 6 mm ETDRS	9.14	292	376	334	369	318	353	300	366	295
P6309761	R	24	OCT Volume Scan	ILM	BM	1 3 6 mm ETDRS	9.32	305	381	336	379	314	362	306	377	312
P0921050	R	28	OCT Volume Scan	ILM	BM	1 3 6 mm ETDRS	9.1	265	344	329	352	320	341	307	345	312
P0921050	L	28	OCT Volume Scan	ILM	BM	1 3 6 mm ETDRS	9.14	265	348	333	352	320	337	304	343	318
P4337012	R	24	OCT Volume Scan	ILM	BM	1 3 6 mm ETDRS	7.97	266	326	280	321	272	316	263	320	268
P4337012	L	22	OCT Volume Scan	ILM	BM	1 3 6 mm ETDRS	7.95	273	323	280	320	273	315	261	317	268
P4308628	R	33	OCT Volume Scan	ILM	BM	1 3 6 mm ETDRS	8.37	261	339	300	337	287	327	277	337	278
P4308628	L	33	OCT Volume Scan	ILM	BM	1 3 6 mm ETDRS	8.43	260	341	304	337	290	325	277	339	284
P4936851	R	27	OCT Volume Scan	ILM	BM	1 3 6 mm ETDRS	8.43	254	337	307	337	291	329	276	337	282
P4936851	L	27	OCT Volume Scan	ILM	BM	1 3 6 mm ETDRS	8.13	247	329	301	321	278	311	265	323	272
P4258303	R	27	OCT Volume Scan	ILM	BM	1 3 6 mm ETDRS	9.16	334	386	325	382	306	373	302	378	296
P3122612	R	28	OCT Volume Scan	ILM	BM	1 3 6 mm ETDRS	8.88	306	363	318	361	300	354	292	361	294
P3122612	L	32	OCT Volume Scan	ILM	BM	1 3 6 mm ETDRS	8.93	296	364	318	363	307	353	294	359	293
P4263513	R	30	OCT Volume Scan	ILM	BM	1 3 6 mm ETDRS	8.66	271	347	308	347	296	343	282	350	296
P4263513	L	29	OCT Volume Scan	ILM	BM	1 3 6 mm ETDRS	8.75	270	350	314	347	294	343	285	349	307
P8933891	R	32	OCT Volume Scan	ILM	BM	1 3 6 mm ETDRS	9.17	275	361	332	363	318	354	303	358	310
P8933891	L	32	OCT Volume Scan	ILM	BM	1 3 6 mm ETDRS	9.26	280	365	335	367	317	354	308	362	315
P9441600	R	28	OCT Volume Scan	ILM	BM	1 3 6 mm ETDRS	8.66	272	350	309	355	301	343	284	346	285
P9441600	L	28	OCT Volume Scan	ILM	BM	1 3 6 mm ETDRS	8.82	271	352	324	355	306	343	284	353	294
P5018367	R	23	OCT Volume Scan	ILM	BM	1 3 6 mm ETDRS	8.42	264	345	306	340	303	314	270	329	278
P5018367	L	29	OCT Volume Scan	ILM	BM	1 3 6 mm ETDRS	8.32	258	341	311	337	295	313	263	328	271
P6239529	R	27	OCT Volume Scan	ILM	BM	1 3 6 mm ETDRS	8.45	290	339	303	337	287	329	277	340	285
P6239529	L	29	OCT Volume Scan	ILM	BM	1 3 6 mm ETDRS	8.4	297	341	306	335	281	323	273	338	286
P1156184	R	29	OCT Volume Scan	ILM	BM	1 3 6 mm ETDRS	8.93	279	351	324	354	311	341	293	352	300
P1156184	L	28	OCT Volume Scan	ILM	BM	1 3 6 mm ETDRS	8.85	282	351	326	351	308	334	285	352	298
P3172855	R	31	OCT Volume Scan	ILM	BM	1 3 6 mm ETDRS	9.18	288	367	335	371	314	355	300	369	307
P3172855	L	31	OCT Volume Scan	ILM	BM	1 3 6 mm ETDRS	9.2	288	370	338	370	322	357	298	370	300
P4148262	R	24	OCT Volume Scan	ILM	BM	1 3 6 mm ETDRS	8.76	313	364	319	363	298	351	278	362	284
P4148262	L	22	OCT Volume Scan	ILM	BM	1 3 6 mm ETDRS	8.8	319	365	317	368	306	349	277	362	285
P8663091	R	25	OCT Volume Scan	ILM	BM	1 3 6 mm ETDRS	8.66	293	351	325	343	299	329	277	340	286
P8663091	L	31	OCT Volume Scan	ILM	BM	1 3 6 mm ETDRS	8.68	292	352	325	349	301	331	278	343	283
P2504554	L	30	OCT Volume Scan	ILM	BM	1 3 6 mm ETDRS	9.02	298	368	334	370	311	349	287	360	296
P2504554	R	28	OCT Volume Scan	ILM	BM	1 3 6 mm ETDRS	9.04	297	366	334	363	308	350	290	362	301
P4830343	R	28	OCT Volume Scan	ILM	BM	1 3 6 mm ETDRS	8.13	279	328	295	328	280	313	268	320	267
P9855597	R	27	OCT Volume Scan	ILM	BM	1 3 6 mm ETDRS	8.44	274	340	306	338	285	326	281	339	282
P5194851	R	25	OCT Volume Scan	ILM	BM	1 3 6 mm ETDRS	8.36	265	330	308	336	293	316	266	328	281
P5194851	L	25	OCT Volume Scan	ILM	BM	1 3 6 mm ETDRS	8.2	260	326	300	336	299	310	263	320	265
P6128945	R	27	OCT Volume Scan	ILM	BM	1 3 6 mm ETDRS	8.57	268	347	312	336	298	333	276	340	289
P6128945	L	27	OCT Volume Scan	ILM	BM	1 3 6 mm ETDRS	8.36	268	340	301	332	289	330	270	334	282
P1206287	R	26	OCT Volume Scan	ILM	BM	1 3 6 mm ETDRS	9.26	283	360	340	363	335	339	303	356	306
P1206287	L	31	OCT Volume Scan	ILM	BM	1 3 6 mm ETDRS	9.55	280	362	354	361	333	348	311	362	337
P6030601	R	22	OCT Volume Scan	ILM	BM	1 3 6 mm ETDRS	8.36	273	334	299	334	286	326	277	327	283
P6030601	L	25	OCT Volume Scan	ILM	BM	1 3 6 mm ETDRS	8.29	282	340	303	328	283	319	270	328	278
P5450680	R	25	OCT Volume Scan	ILM	BM	1 3 6 mm ETDRS	8.95	278	356	323	357	308	347	294	354	303
P5450680	L	26	OCT Volume Scan	ILM	BM	1 3 6 mm ETDRS	8.9	274	359	323	357	311	340	289	351	299
P3427638	R	28	OCT Volume Scan	ILM	BM	1 3 6 mm ETDRS	9.14	290	363	334	366	315	352	304	364	300
P3427638	L	24	OCT Volume Scan	ILM	BM	1 3 6 mm ETDRS	9.07	289	361	334	363	311	349	298	360	301
P3041208	R	34	OCT Volume Scan	ILM	BM	1 3 6 mm ETDRS	8.61	299	350	315	340	295	325	278	337	290
P3041208	L	33	OCT Volume Scan	ILM	BM	1 3 6 mm ETDRS	8.74	307	355	322	352	301	331	280	343	290
P4170222	R	28	OCT Volume Scan	ILM	BM	1 3 6 mm ETDRS	8.07	280	328	294	331	280	318	259	321	264
P4170222	L	29	OCT Volume Scan	ILM	BM	1 3 6 mm ETDRS	8.12	279	328	294	329	276	319	267	322	268
P6813007	R	24	OCT Volume Scan	ILM	BM	1 3 6 mm ETDRS	8.57	274	340	307	347	299	338	285	340	280
P6813007	L	26	OCT Volume Scan	ILM	BM	1 3 6 mm ETDRS	8.6	272	341	310	345	304	337	284	339	281
P8754568	R	34	OCT Volume Scan	ILM	BM	1 3 6 mm ETDRS	8.81	267	334	324	340	305	327	294	335	304
P8754568	L	36	OCT Volume Scan	ILM	BM	1 3 6 mm ETDRS	8.96	283	344	335	352	311	331	298	340	300
P5104223	R	27	OCT Volume Scan	ILM	BM	1 3 6 mm ETDRS	9.06	294	361	336	358	312	345	294	356	302
P5104223	L	29	OCT Volume Scan	ILM	BM	1 3 6 mm ETDRS	8.99	290	360	334	353	308	337	291	355	304
P6693138	R	30	OCT Volume Scan	ILM	BM	1 3 6 mm ETDRS	9.16	291	365	345	363	314	348	291	360	309
P6693138	L	33	OCT Volume Scan	ILM	BM	1 3 6 mm ETDRS	9.35	306	377	350	369	322	353	301	368	309
P5859365	R	29	OCT Volume Scan	ILM	BM	1 3 6 mm ETDRS	8.89	279	353	325	349	305	345	293	356	297
P5859365	L	31	OCT Volume Scan	ILM	BM	1 3 6 mm ETDRS	9.15	277	366	333	356	313	348	306	369	306
P6249035	R	28	OCT Volume Scan	ILM	BM	1 3 6 mm ETDRS	8.93	257	355	328	361	310	339	291	348	300
P6249035	L	30	OCT Volume Scan	ILM	BM	1 3 6 mm ETDRS	9	260	353	338	356	314	340	291	355	300
P6746890	R	26	OCT Volume Scan	ILM	BM	1 3 6 mm ETDRS	8.77	262	346	331	348	295	337	286	349	293
P6746890	L	29	OCT Volume Scan	ILM	BM	1 3 6 mm ETDRS	8.85	272	357	335	352	297	344	289	354	291
P8423424	R	29	OCT Volume Scan	ILM	BM	1 3 6 mm ETDRS	9.05	255	334	342	342	328	324	297	340	305
P8423424	L	32	OCT Volume Scan	ILM	BM	1 3 6 mm ETDRS	9.01	257	328	342	338	327	320	291	338	310
P0831950	R	30	OCT Volume Scan	ILM	BM	1 3 6 mm ETDRS	8.77	265	343	320	345	307	337	288	347	294
P0831950	L	33	OCT Volume Scan	ILM	BM	1 3 6 mm ETDRS	8.77	265	347	317	340	305	334	288	351	297
P7636828	R	28	OCT Volume Scan	ILM	BM	1 3 6 mm ETDRS	8.6	261	341	314	349	303	331	279	334	287
P7636828	L	31	OCT Volume Scan	ILM	BM	1 3 6 mm ETDRS	8.68	261	342	318	348	307	331	280	340	290
P2436664	R	24	OCT Volume Scan	ILM	BM	1 3 6 mm ETDRS	9.42	280	376	343	381	323	357	314	377	313
P2436664	L	33	OCT Volume Scan	ILM	BM	1 3 6 mm ETDRS	9.31	277	374	342	375	324	355	308	366	306
P1942230	R	29	OCT Volume Scan	ILM	BM	1 3 6 mm ETDRS	8.46	269	330	312	328	298	314	272	327	289
P1942230	L	31	OCT Volume Scan	ILM	BM	1 3 6 mm ETDRS	8.41	260	324	315	328	299	312	269	324	284
P5724570	R	24	OCT Volume Scan	ILM	BM	1 3 6 mm ETDRS	8.59	284	349	310	345	305	328	275	338	285
P5724570	L	33	OCT Volume Scan	ILM	BM	1 3 6 mm ETDRS	8.68	277	349	311	348	306	327	281	338	295
P8853268	R	30	OCT Volume Scan	ILM	BM	1 3 6 mm ETDRS	8.65	276	348	316	346	295	334	283	345	292
P8853268	L	32	OCT Volume Scan	ILM	BM	1 3 6 mm ETDRS	8.65	272	348	316	351	300	335	283	341	286
P6272490	R	30	OCT Volume Scan	ILM	BM	1 3 6 mm ETDRS	9.01	261	344	333	352	319	339	298	342	304
P6272490	L	36	OCT Volume Scan	ILM	BM	1 3 6 mm ETDRS	9	260	345	336	349	319	332	297	343	302
P7234163	R	29	OCT Volume Scan	ILM	BM	1 3 6 mm ETDRS	8.5	239	338	310	347	296	330	276	344	282
P7234163	L	30	OCT Volume Scan	ILM	BM	1 3 6 mm ETDRS	8.48	234	341	309	348	291	330	279	342	284
P0161293	R	27	OCT Volume Scan	ILM	BM	1 3 6 mm ETDRS	9.37	283	368	336	374	328	355	313	373	312
P0161293	L	31	OCT Volume Scan	ILM	BM	1 3 6 mm ETDRS	9.49	281	368	348	375	329	359	312	379	320
P5944319	R	31	OCT Volume Scan	ILM	BM	1 3 6 mm ETDRS	9.54	320	391	345	391	327	375	308	388	314
P5944319	L	26	OCT Volume Scan	ILM	BM	1 3 6 mm ETDRS	9.39	321	391	342	387	323	369	301	384	303
P5567852	R	26	OCT Volume Scan	ILM	BM	1 3 6 mm ETDRS	8.91	320	364	326	353	300	348	288	353	300
P5567852	L	34	OCT Volume Scan	ILM	BM	1 3 6 mm ETDRS	8.78	313	360	322	356	302	342	283	349	287
P1589597	R	26	OCT Volume Scan	ILM	BM	1 3 6 mm ETDRS	8.91	289	373	324	370	309	353	283	362	291
P1589597	L	25	OCT Volume Scan	ILM	BM	1 3 6 mm ETDRS	9	295	374	326	371	312	351	287	361	298
P1530705	R	20	OCT Volume Scan	ILM	BM	1 3 6 mm ETDRS	9.08	285	368	325	366	321	352	298	361	299
P1530705	L	25	OCT Volume Scan	ILM	BM	1 3 6 mm ETDRS	9.1	295	373	323	374	313	354	296	372	304
P6955295	R	23	OCT Volume Scan	ILM	BM	1 3 6 mm ETDRS	8.79	293	352	309	351	310	335	296	341	290
P3187664	R	36	OCT Volume Scan	ILM	BM	1 3 6 mm ETDRS	8.81	295	356	321	347	302	340	286	354	295
P3187664	L	34	OCT Volume Scan	ILM	BM	1 3 6 mm ETDRS	8.87	297	360	317	354	303	343	291	355	298
P6919703	R	25	OCT Volume Scan	ILM	BM	1 3 6 mm ETDRS	9.08	309	366	328	365	307	358	293	363	308
P6919703	L	27	OCT Volume Scan	ILM	BM	1 3 6 mm ETDRS	9.11	314	369	336	365	307	359	295	359	303
P5543832	R	28	OCT Volume Scan	ILM	BM	1 3 6 mm ETDRS	8.26	260	342	292	341	285	330	276	334	267
P5543832	L	30	OCT Volume Scan	ILM	BM	1 3 6 mm ETDRS	8.15	258	337	290	336	282	328	271	331	262
P3889506	R	33	OCT Volume Scan	ILM	BM	1 3 6 mm ETDRS	8.77	279	341	322	348	311	328	285	338	292
P3889506	L	31	OCT Volume Scan	ILM	BM	1 3 6 mm ETDRS	8.83	283	349	326	347	313	326	289	341	292
P9251324	R	30	OCT Volume Scan	ILM	BM	1 3 6 mm ETDRS	9.6	319	398	347	390	323	382	315	389	315
P9251324	L	34	OCT Volume Scan	ILM	BM	1 3 6 mm ETDRS	9.66	307	394	349	386	331	381	321	391	316
P8416700	R	30	OCT Volume Scan	ILM	BM	1 3 6 mm ETDRS	8.74	285	352	318	351	307	342	282	345	287
P8416700	L	32	OCT Volume Scan	ILM	BM	1 3 6 mm ETDRS	8.84	281	353	321	356	307	340	290	346	294
P3573976	R	28	OCT Volume Scan	ILM	BM	1 3 6 mm ETDRS	8.69	312	351	318	343	297	333	283	347	288
P3573976	L	27	OCT Volume Scan	ILM	BM	1 3 6 mm ETDRS	8.75	313	354	324	350	299	336	282	345	288
P0435915	R	32	OCT Volume Scan	ILM	BM	1 3 6 mm ETDRS	8.7	261	351	318	346	297	335	281	351	297
P0435915	L	34	OCT Volume Scan	ILM	BM	1 3 6 mm ETDRS	8.69	262	352	316	344	297	337	279	353	298
P3981857	R	32	OCT Volume Scan	ILM	BM	1 3 6 mm ETDRS	8.7	281	349	316	344	300	335	289	347	288
P3981857	L	31	OCT Volume Scan	ILM	BM	1 3 6 mm ETDRS	8.72	278	350	317	350	304	337	289	343	285
P7049588	R	27	OCT Volume Scan	ILM	BM	1 3 6 mm ETDRS	8.12	227	309	291	323	287	319	276	312	272
P7049588	L	32	OCT Volume Scan	ILM	BM	1 3 6 mm ETDRS	8.09	221	309	291	316	288	310	275	308	272
P9953584	R	26	OCT Volume Scan	ILM	BM	1 3 6 mm ETDRS	9.11	311	380	331	371	307	356	293	369	304
P9953584	L	26	OCT Volume Scan	ILM	BM	1 3 6 mm ETDRS	9.34	318	388	340	381	316	366	304	381	307
P3559149	R	31	OCT Volume Scan	ILM	BM	1 3 6 mm ETDRS	8.32	268	341	309	339	287	319	263	333	277
P3559149	L	35	OCT Volume Scan	ILM	BM	1 3 6 mm ETDRS	8.41	269	345	308	340	296	321	267	337	276
P7625478	R	22	OCT Volume Scan	ILM	BM	1 3 6 mm ETDRS	8.67	277	349	314	353	299	341	280	350	288
P7625478	L	29	OCT Volume Scan	ILM	BM	1 3 6 mm ETDRS	8.75	279	360	320	360	298	343	283	353	289
P5931769	R	28	OCT Volume Scan	ILM	BM	1 3 6 mm ETDRS	9.49	276	368	357	372	332	357	309	371	317
P5931769	L	30	OCT Volume Scan	ILM	BM	1 3 6 mm ETDRS	9.57	278	370	358	376	337	355	314	372	319
P1511275	R	29	OCT Volume Scan	ILM	BM	1 3 6 mm ETDRS	9.26	290	366	333	373	324	355	306	361	310
P1511275	L	34	OCT Volume Scan	ILM	BM	1 3 6 mm ETDRS	9.26	286	365	338	369	325	352	303	360	308
P3988763	R	28	OCT Volume Scan	ILM	BM	1 3 6 mm ETDRS	8.91	275	356	326	350	311	338	300	346	291
P3988763	L	26	OCT Volume Scan	ILM	BM	1 3 6 mm ETDRS	8.98	281	369	334	361	309	342	295	353	292
P2408559	R	33	OCT Volume Scan	ILM	BM	1 3 6 mm ETDRS	8.73	284	344	323	345	302	330	279	343	297
P2408559	L	33	OCT Volume Scan	ILM	BM	1 3 6 mm ETDRS	8.74	287	350	323	344	297	332	284	344	296
P3434560	R	27	OCT Volume Scan	ILM	BM	1 3 6 mm ETDRS	8.97	283	347	335	351	316	338	291	345	297
P3434560	L	34	OCT Volume Scan	ILM	BM	1 3 6 mm ETDRS	8.95	280	344	334	350	316	339	291	345	297
P6666245	R	27	OCT Volume Scan	ILM	BM	1 3 6 mm ETDRS	8.39	291	345	303	342	294	330	271	331	272
P6666245	L	27	OCT Volume Scan	ILM	BM	1 3 6 mm ETDRS	8.45	299	347	310	343	291	329	273	334	276
P1308950	R	26	OCT Volume Scan	ILM	BM	1 3 6 mm ETDRS	9.01	294	369	325	368	310	357	299	364	288
P1308950	L	31	OCT Volume Scan	ILM	BM	1 3 6 mm ETDRS	9.01	294	368	333	365	303	358	298	361	291
P3219806	R	32	OCT Volume Scan	ILM	BM	1 3 6 mm ETDRS	8.66	269	352	317	347	294	335	278	357	291
P8465062	R	29	OCT Volume Scan	ILM	BM	1 3 6 mm ETDRS	8.39	272	338	301	335	281	334	278	339	283
P8465062	L	30	OCT Volume Scan	ILM	BM	1 3 6 mm ETDRS	8.39	270	340	304	337	285	326	274	339	282
P5532573	R	33	OCT Volume Scan	ILM	BM	1 3 6 mm ETDRS	8.79	271	356	319	353	297	344	284	354	301
P5532573	L	37	OCT Volume Scan	ILM	BM	1 3 6 mm ETDRS	8.89	273	358	324	352	305	347	287	361	302
P8544525	R	24	OCT Volume Scan	ILM	BM	1 3 6 mm ETDRS	8.88	278	353	323	354	316	335	294	343	290
P3848378	R	27	OCT Volume Scan	ILM	BM	1 3 6 mm ETDRS	8.95	276	356	333	355	307	338	290	353	302
P3848378	L	33	OCT Volume Scan	ILM	BM	1 3 6 mm ETDRS	9.1	272	359	342	357	312	340	296	356	308
P3167879	R	29	OCT Volume Scan	ILM	BM	1 3 6 mm ETDRS	8.71	336	369	306	356	297	348	282	354	286
P3167879	L	30	OCT Volume Scan	ILM	BM	1 3 6 mm ETDRS	8.79	338	370	311	360	299	349	286	353	287
P3542647	R	30	OCT Volume Scan	ILM	BM	1 3 6 mm ETDRS	8.7	267	357	316	354	299	345	282	353	287
P3542647	L	35	OCT Volume Scan	ILM	BM	1 3 6 mm ETDRS	8.67	264	356	312	347	298	341	284	353	287
P1710819	R	32	OCT Volume Scan	ILM	BM	1 3 6 mm ETDRS	9.13	261	349	342	352	315	331	304	347	314
P1710819	L	29	OCT Volume Scan	ILM	BM	1 3 6 mm ETDRS	9.15	264	353	339	353	322	327	307	348	308
P3386709	R	30	OCT Volume Scan	ILM	BM	1 3 6 mm ETDRS	8.77	280	348	320	349	306	343	287	346	288
P3386709	L	28	OCT Volume Scan	ILM	BM	1 3 6 mm ETDRS	8.78	273	349	321	349	308	340	290	345	288
P5523701	R	33	OCT Volume Scan	ILM	BM	1 3 6 mm ETDRS	8.67	270	336	315	346	302	324	289	340	291
P5523701	L	34	OCT Volume Scan	ILM	BM	1 3 6 mm ETDRS	8.7	269	338	315	344	301	319	291	339	296
P5785515	R	30	OCT Volume Scan	ILM	BM	1 3 6 mm ETDRS	8.68	274	347	318	347	295	329	285	345	294
P5785515	L	32	OCT Volume Scan	ILM	BM	1 3 6 mm ETDRS	8.77	278	350	319	351	304	329	285	344	297
P9883454	R	30	OCT Volume Scan	ILM	BM	1 3 6 mm ETDRS	9.18	275	345	340	355	328	341	303	350	308
P9883454	L	31	OCT Volume Scan	ILM	BM	1 3 6 mm ETDRS	9.18	277	353	341	357	324	345	304	353	304
P9053415	R	29	OCT Volume Scan	ILM	BM	1 3 6 mm ETDRS	9.61	325	386	349	381	323	366	321	381	322
P9053415	L	30	OCT Volume Scan	ILM	BM	1 3 6 mm ETDRS	9.62	324	384	348	380	329	364	320	381	322
P2076359	R	31	OCT Volume Scan	ILM	BM	1 3 6 mm ETDRS	8.74	266	345	314	357	303	343	293	348	286
P2076359	L	37	OCT Volume Scan	ILM	BM	1 3 6 mm ETDRS	8.76	265	344	316	358	304	343	294	346	287
P2924894	R	32	OCT Volume Scan	ILM	BM	1 3 6 mm ETDRS	8.92	256	347	332	350	313	329	288	346	305
P2924894	L	35	OCT Volume Scan	ILM	BM	1 3 6 mm ETDRS	8.94	254	347	333	350	314	325	290	344	306
P5200102	R	39	OCT Volume Scan	ILM	BM	1 3 6 mm ETDRS	9.08	261	339	333	350	324	338	301	350	307
P5200102	L	36	OCT Volume Scan	ILM	BM	1 3 6 mm ETDRS	9.08	262	346	333	353	320	334	299	347	314
P9019113	R	28	OCT Volume Scan	ILM	BM	1 3 6 mm ETDRS	8.58	305	352	321	349	294	329	270	343	279
P9836308	R	30	OCT Volume Scan	ILM	BM	1 3 6 mm ETDRS	8.57	273	336	313	339	298	329	283	337	284
P9836308	L	31	OCT Volume Scan	ILM	BM	1 3 6 mm ETDRS	8.53	273	335	316	337	297	324	277	334	284
P2575421	R	28	OCT Volume Scan	ILM	BM	1 3 6 mm ETDRS	9.05	327	367	319	370	306	366	304	363	295
P2575421	L	31	OCT Volume Scan	ILM	BM	1 3 6 mm ETDRS	9.03	320	365	318	370	310	363	303	358	293
P5643590	R	26	OCT Volume Scan	ILM	BM	1 3 6 mm ETDRS	9.27	313	378	333	376	312	361	316	375	299
P5643590	L	26	OCT Volume Scan	ILM	BM	1 3 6 mm ETDRS	9.08	311	365	332	368	308	355	299	361	299
P8069687	R	26	OCT Volume Scan	ILM	BM	1 3 6 mm ETDRS	8.52	310	354	313	347	290	330	276	337	278
P8069687	L	28	OCT Volume Scan	ILM	BM	1 3 6 mm ETDRS	8.43	306	347	312	342	285	320	269	329	284
P3943701	R	30	OCT Volume Scan	ILM	BM	1 3 6 mm ETDRS	8.91	294	354	318	347	304	348	303	353	297
P3943701	L	27	OCT Volume Scan	ILM	BM	1 3 6 mm ETDRS	8.9	301	356	314	358	302	350	299	351	301
P7310730	R	33	OCT Volume Scan	ILM	BM	1 3 6 mm ETDRS	9.08	278	364	336	359	313	345	295	356	306
P7310730	L	28	OCT Volume Scan	ILM	BM	1 3 6 mm ETDRS	9.08	274	365	342	358	312	342	293	354	305
P1610690	R	36	OCT Volume Scan	ILM	BM	1 3 6 mm ETDRS	9.57	299	378	354	381	330	367	316	379	316
P1610690	L	34	OCT Volume Scan	ILM	BM	1 3 6 mm ETDRS	9.54	300	373	353	379	330	365	314	383	314
P6006986	R	34	OCT Volume Scan	ILM	BM	1 3 6 mm ETDRS	8.58	266	345	323	341	301	325	273	336	282
P6006986	L	37	OCT Volume Scan	ILM	BM	1 3 6 mm ETDRS	8.66	265	348	325	342	301	324	279	339	290
P8658644	L	31	OCT Volume Scan	ILM	BM	1 3 6 mm ETDRS	8.54	249	339	311	342	289	323	282	342	293
P9835216	R	30	OCT Volume Scan	ILM	BM	1 3 6 mm ETDRS	8.78	296	354	323	349	302	336	283	350	293
P9835216	L	30	OCT Volume Scan	ILM	BM	1 3 6 mm ETDRS	8.78	297	353	322	352	301	335	283	347	296
P0793658	R	28	OCT Volume Scan	ILM	BM	1 3 6 mm ETDRS	8.63	272	345	325	342	294	323	276	335	293
P0793658	L	29	OCT Volume Scan	ILM	BM	1 3 6 mm ETDRS	8.67	274	345	328	340	303	323	274	340	291
P4283473	R	28	OCT Volume Scan	ILM	BM	1 3 6 mm ETDRS	9.51	277	369	362	374	333	360	305	380	312
P4283473	L	38	OCT Volume Scan	ILM	BM	1 3 6 mm ETDRS	9.52	276	367	356	371	339	354	308	368	320
P2045429	R	30	OCT Volume Scan	ILM	BM	1 3 6 mm ETDRS	8.69	281	340	321	342	308	323	274	336	297
P2045429	L	30	OCT Volume Scan	ILM	BM	1 3 6 mm ETDRS	8.72	285	343	319	346	308	321	280	339	295
P4506365	L	24	OCT Volume Scan	ILM	BM	1 3 6 mm ETDRS	8.54	285	354	313	349	293	333	274	341	280
P5477636	R	29	OCT Volume Scan	ILM	BM	1 3 6 mm ETDRS	8.84	281	347	329	348	305	335	289	343	296
P5477636	L	30	OCT Volume Scan	ILM	BM	1 3 6 mm ETDRS	9	283	354	335	351	311	336	291	349	306
P0933268	R	27	OCT Volume Scan	ILM	BM	1 3 6 mm ETDRS	9.32	299	365	355	368	312	352	295	365	321
P0933268	L	31	OCT Volume Scan	ILM	BM	1 3 6 mm ETDRS	9.41	301	371	361	369	319	348	297	364	324
P2968608	R	28	OCT Volume Scan	ILM	BM	1 3 6 mm ETDRS	8.66	271	343	309	346	298	335	290	349	290
P2968608	L	33	OCT Volume Scan	ILM	BM	1 3 6 mm ETDRS	8.69	270	347	310	351	301	334	290	343	290
P9275842	R	30	OCT Volume Scan	ILM	BM	1 3 6 mm ETDRS	9.11	276	359	328	366	313	358	305	366	303
P9275842	L	35	OCT Volume Scan	ILM	BM	1 3 6 mm ETDRS	9.1	269	358	330	366	310	351	310	364	300
P5690037	R	32	OCT Volume Scan	ILM	BM	1 3 6 mm ETDRS	9.16	303	365	333	366	317	352	299	359	306
P5690037	L	30	OCT Volume Scan	ILM	BM	1 3 6 mm ETDRS	9.1	305	364	332	365	315	349	299	356	300
P4574120	R	29	OCT Volume Scan	ILM	BM	1 3 6 mm ETDRS	8.64	258	324	318	329	305	319	287	330	296
P4574120	L	35	OCT Volume Scan	ILM	BM	1 3 6 mm ETDRS	8.64	256	322	319	331	303	320	284	333	300
P7535260	R	27	OCT Volume Scan	ILM	BM	1 3 6 mm ETDRS	9.38	313	380	343	376	318	364	310	379	309
P7535260	L	32	OCT Volume Scan	ILM	BM	1 3 6 mm ETDRS	9.39	315	380	344	379	320	360	309	374	310
P7418621	R	36	OCT Volume Scan	ILM	BM	1 3 6 mm ETDRS	8.89	272	346	330	343	305	343	290	355	302
P7418621	L	34	OCT Volume Scan	ILM	BM	1 3 6 mm ETDRS	9.02	275	359	334	356	310	346	292	358	305
P0485791	R	30	OCT Volume Scan	ILM	BM	1 3 6 mm ETDRS	9.23	293	371	338	368	319	355	295	367	312
P0485791	L	31	OCT Volume Scan	ILM	BM	1 3 6 mm ETDRS	9.28	289	372	343	368	317	356	298	372	315
P7086974	R	36	OCT Volume Scan	ILM	BM	1 3 6 mm ETDRS	9.05	279	358	324	365	314	349	303	355	303
P7086974	L	34	OCT Volume Scan	ILM	BM	1 3 6 mm ETDRS	9	273	354	322	358	311	348	302	353	305
P8392433	R	24	OCT Volume Scan	ILM	BM	1 3 6 mm ETDRS	8.36	288	344	299	334	279	335	278	340	279
P8392433	L	25	OCT Volume Scan	ILM	BM	1 3 6 mm ETDRS	8.32	283	340	301	336	285	328	272	335	273
P1659379	R	28	OCT Volume Scan	ILM	BM	1 3 6 mm ETDRS	8.77	274	354	320	350	300	343	289	354	291
P1659379	L	29	OCT Volume Scan	ILM	BM	1 3 6 mm ETDRS	8.85	273	359	321	356	308	349	293	352	288
P7809979	R	33	OCT Volume Scan	ILM	BM	1 3 6 mm ETDRS	8.98	265	353	324	359	311	344	299	358	301
P7809979	L	31	OCT Volume Scan	ILM	BM	1 3 6 mm ETDRS	8.9	266	356	326	357	307	341	293	356	296
P2865366	R	29	OCT Volume Scan	ILM	BM	1 3 6 mm ETDRS	9.02	291	361	328	355	313	348	295	357	302
P2865366	L	30	OCT Volume Scan	ILM	BM	1 3 6 mm ETDRS	9.03	294	364	329	357	307	348	296	352	307
P3064698	R	26	OCT Volume Scan	ILM	BM	1 3 6 mm ETDRS	8.92	268	354	335	350	305	340	285	354	304
P3064698	L	31	OCT Volume Scan	ILM	BM	1 3 6 mm ETDRS	8.87	268	352	338	345	303	339	284	354	296
P6652614	R	28	OCT Volume Scan	ILM	BM	1 3 6 mm ETDRS	8.62	294	349	307	354	289	341	288	350	284
P6652614	L	32	OCT Volume Scan	ILM	BM	1 3 6 mm ETDRS	8.57	298	346	304	348	289	338	285	348	285
P1113922	L	25	OCT Volume Scan	ILM	BM	1 3 6 mm ETDRS	8.74	258	355	322	354	292	342	283	353	298
P1113922	R	22	OCT Volume Scan	ILM	BM	1 3 6 mm ETDRS	8.71	259	347	320	354	295	346	288	354	286
P6648724	R	35	OCT Volume Scan	ILM	BM	1 3 6 mm ETDRS	9.42	275	368	353	371	325	348	304	370	323
P6648724	L	34	OCT Volume Scan	ILM	BM	1 3 6 mm ETDRS	9.4	279	375	348	370	329	343	304	372	318
P6963112	R	32	OCT Volume Scan	ILM	BM	1 3 6 mm ETDRS	8.72	272	354	323	349	295	341	282	358	288
P6963112	L	27	OCT Volume Scan	ILM	BM	1 3 6 mm ETDRS	8.65	275	353	319	348	296	338	278	357	284
P4403279	R	28	OCT Volume Scan	ILM	BM	1 3 6 mm ETDRS	8.44	279	347	308	339	286	329	272	340	283
P4403279	L	27	OCT Volume Scan	ILM	BM	1 3 6 mm ETDRS	8.33	274	343	312	336	283	322	261	336	279
P4382144	R	27	OCT Volume Scan	ILM	BM	1 3 6 mm ETDRS	8.86	253	353	325	363	307	349	289	352	292
P4382144	L	32	OCT Volume Scan	ILM	BM	1 3 6 mm ETDRS	8.8	256	353	328	358	307	339	281	350	291
P7650961	R	24	OCT Volume Scan	ILM	BM	1 3 6 mm ETDRS	8.79	273	351	332	353	300	337	276	352	297
P7650961	L	23	OCT Volume Scan	ILM	BM	1 3 6 mm ETDRS	8.84	270	358	339	356	303	334	273	348	300
P5656420	R	31	OCT Volume Scan	ILM	BM	1 3 6 mm ETDRS	9.04	261	365	335	359	305	341	301	357	304
P5656420	L	31	OCT Volume Scan	ILM	BM	1 3 6 mm ETDRS	9	267	357	337	365	308	346	293	357	299
P0849042	R	31	OCT Volume Scan	ILM	BM	1 3 6 mm ETDRS	8.65	270	346	320	348	294	337	282	346	287
P0849042	L	31	OCT Volume Scan	ILM	BM	1 3 6 mm ETDRS	8.73	271	352	324	343	300	336	282	353	290
P5826711	R	30	OCT Volume Scan	ILM	BM	1 3 6 mm ETDRS	8.95	305	351	318	351	305	348	298	350	307
P5826711	L	31	OCT Volume Scan	ILM	BM	1 3 6 mm ETDRS	9.06	308	358	323	357	308	350	299	354	313
P8148437	R	32	OCT Volume Scan	ILM	BM	1 3 6 mm ETDRS	8.93	291	352	325	349	308	339	295	345	302
P8148437	L	29	OCT Volume Scan	ILM	BM	1 3 6 mm ETDRS	8.93	290	356	324	354	308	337	291	344	306
P3370664	R	26	OCT Volume Scan	ILM	BM	1 3 6 mm ETDRS	8.51	254	333	310	333	301	328	280	335	282
P3370664	L	28	OCT Volume Scan	ILM	BM	1 3 6 mm ETDRS	8.51	254	328	310	337	301	325	277	338	286
P9275765	R	30	OCT Volume Scan	ILM	BM	1 3 6 mm ETDRS	8.83	287	354	316	351	308	340	292	349	293
P9275765	L	31	OCT Volume Scan	ILM	BM	1 3 6 mm ETDRS	8.79	286	352	321	348	302	336	287	346	296
P7507170	R	27	OCT Volume Scan	ILM	BM	1 3 6 mm ETDRS	8.6	273	352	320	343	289	336	276	349	288
P7507170	L	28	OCT Volume Scan	ILM	BM	1 3 6 mm ETDRS	8.7	277	363	317	349	291	336	280	356	296
P5740638	R	26	OCT Volume Scan	ILM	BM	1 3 6 mm ETDRS	9.26	297	372	339	372	313	358	306	365	310
P5740638	L	29	OCT Volume Scan	ILM	BM	1 3 6 mm ETDRS	9.44	302	374	352	375	319	357	305	374	321
P0791490	R	30	OCT Volume Scan	ILM	BM	1 3 6 mm ETDRS	8.75	272	351	321	355	304	333	285	345	292
P0791490	L	34	OCT Volume Scan	ILM	BM	1 3 6 mm ETDRS	8.84	274	354	324	354	308	339	288	349	294
P8215041	R	31	OCT Volume Scan	ILM	BM	1 3 6 mm ETDRS	8.64	303	361	312	348	297	339	281	343	282
P8215041	L	31	OCT Volume Scan	ILM	BM	1 3 6 mm ETDRS	8.65	304	363	316	343	294	341	281	349	282
P1286312	R	29	OCT Volume Scan	ILM	BM	1 3 6 mm ETDRS	9.11	266	353	340	351	315	338	301	345	314
P1286312	L	30	OCT Volume Scan	ILM	BM	1 3 6 mm ETDRS	9.15	272	359	340	358	322	338	299	347	309
P0817801	R	27	OCT Volume Scan	ILM	BM	1 3 6 mm ETDRS	9.37	294	369	349	369	324	358	303	368	316
P0817801	L	34	OCT Volume Scan	ILM	BM	1 3 6 mm ETDRS	9.43	292	374	352	371	326	356	304	365	319
P1384156	R	28	OCT Volume Scan	ILM	BM	1 3 6 mm ETDRS	9	290	357	330	363	307	348	298	356	298
P1384156	L	27	OCT Volume Scan	ILM	BM	1 3 6 mm ETDRS	9.02	287	363	333	357	308	348	295	358	301
P3993787	R	28	OCT Volume Scan	ILM	BM	1 3 6 mm ETDRS	9.39	261	356	352	368	329	341	312	359	317
P3993787	L	31	OCT Volume Scan	ILM	BM	1 3 6 mm ETDRS	9.31	262	361	353	367	327	341	308	359	307
P4243069	R	26	OCT Volume Scan	ILM	BM	1 3 6 mm ETDRS	9.09	261	357	331	367	318	344	300	358	305
P4243069	L	28	OCT Volume Scan	ILM	BM	1 3 6 mm ETDRS	8.95	258	354	331	361	308	343	293	357	298
P5622184	R	28	OCT Volume Scan	ILM	BM	1 3 6 mm ETDRS	8.51	262	345	309	341	291	329	275	344	288
P5622184	L	28	OCT Volume Scan	ILM	BM	1 3 6 mm ETDRS	8.53	262	347	312	345	292	329	277	344	284
P1222436	R	32	OCT Volume Scan	ILM	BM	1 3 6 mm ETDRS	9.2	302	376	337	370	314	355	297	369	306
P1222436	L	36	OCT Volume Scan	ILM	BM	1 3 6 mm ETDRS	9.3	300	376	341	372	320	356	301	370	312
P2013995	R	29	OCT Volume Scan	ILM	BM	1 3 6 mm ETDRS	8.76	248	341	324	353	311	335	286	342	289
P8116443	R	32	OCT Volume Scan	ILM	BM	1 3 6 mm ETDRS	8.95	259	353	331	350	312	337	289	354	304
P8116443	L	36	OCT Volume Scan	ILM	BM	1 3 6 mm ETDRS	9	257	351	338	350	314	333	289	349	309
P4679876	R	31	OCT Volume Scan	ILM	BM	1 3 6 mm ETDRS	8.76	277	361	316	351	296	345	287	357	294
P4679876	L	29	OCT Volume Scan	ILM	BM	1 3 6 mm ETDRS	8.69	277	359	315	351	292	345	284	357	288
P8079382	R	30	OCT Volume Scan	ILM	BM	1 3 6 mm ETDRS	9.32	323	378	339	368	319	354	300	371	315
P8079382	L	33	OCT Volume Scan	ILM	BM	1 3 6 mm ETDRS	9.24	310	374	342	370	316	352	299	362	309
P0074264	R	36	OCT Volume Scan	ILM	BM	1 3 6 mm ETDRS	8.94	304	364	321	362	304	352	297	358	295
P0074264	L	34	OCT Volume Scan	ILM	BM	1 3 6 mm ETDRS	8.9	296	360	318	357	305	349	297	354	294
P5515927	R	30	OCT Volume Scan	ILM	BM	1 3 6 mm ETDRS	9	276	353	335	359	312	339	292	349	302
P5515927	L	34	OCT Volume Scan	ILM	BM	1 3 6 mm ETDRS	9.04	278	359	334	363	311	341	293	354	305
P9319321	R	29	OCT Volume Scan	ILM	BM	1 3 6 mm ETDRS	9.13	275	372	341	370	314	340	293	363	305
P9319321	L	33	OCT Volume Scan	ILM	BM	1 3 6 mm ETDRS	9.01	268	369	338	363	317	339	287	357	295
P5821755	R	34	OCT Volume Scan	ILM	BM	1 3 6 mm ETDRS	8.84	295	364	329	351	303	336	281	347	296
P5821755	L	32	OCT Volume Scan	ILM	BM	1 3 6 mm ETDRS	8.85	301	364	331	355	302	343	281	355	291
P2060958	R	30	OCT Volume Scan	ILM	BM	1 3 6 mm ETDRS	8.62	288	349	308	348	296	338	286	342	287
P2060958	L	25	OCT Volume Scan	ILM	BM	1 3 6 mm ETDRS	8.7	290	357	317	349	295	337	280	347	294
P7177575	R	27	OCT Volume Scan	ILM	BM	1 3 6 mm ETDRS	8.58	258	333	312	339	303	325	286	329	287
P7177575	L	26	OCT Volume Scan	ILM	BM	1 3 6 mm ETDRS	8.57	257	332	311	337	301	324	285	328	289
P3789859	R	29	OCT Volume Scan	ILM	BM	1 3 6 mm ETDRS	8.64	239	337	321	339	301	322	285	337	292
P3789859	L	32	OCT Volume Scan	ILM	BM	1 3 6 mm ETDRS	8.63	238	327	327	338	302	322	280	335	291
P0293198	R	29	OCT Volume Scan	ILM	BM	1 3 6 mm ETDRS	8.46	317	350	305	337	294	326	269	343	278
P0293198	L	28	OCT Volume Scan	ILM	BM	1 3 6 mm ETDRS	8.57	324	350	303	347	299	332	278	338	283
P6359003	R	31	OCT Volume Scan	ILM	BM	1 3 6 mm ETDRS	8.67	262	351	327	343	291	330	283	342	291
P6359003	L	32	OCT Volume Scan	ILM	BM	1 3 6 mm ETDRS	8.73	259	349	328	346	299	333	281	344	293
P7447806	R	32	OCT Volume Scan	ILM	BM	1 3 6 mm ETDRS	8.78	250	341	328	346	301	333	290	341	295
P7447806	L	31	OCT Volume Scan	ILM	BM	1 3 6 mm ETDRS	8.95	258	352	330	354	312	340	298	355	295
P4729130	R	22	OCT Volume Scan	ILM	BM	1 3 6 mm ETDRS	8.11	285	326	287	324	280	315	267	324	271
P4729130	L	28	OCT Volume Scan	ILM	BM	1 3 6 mm ETDRS	8.23	283	331	296	329	282	314	268	328	278
P1217544	R	34	OCT Volume Scan	ILM	BM	1 3 6 mm ETDRS	9.44	266	374	340	376	326	356	320	378	315
P1217544	L	35	OCT Volume Scan	ILM	BM	1 3 6 mm ETDRS	9.24	262	373	337	371	316	361	309	373	304
P5426359	R	25	OCT Volume Scan	ILM	BM	1 3 6 mm ETDRS	9.13	301	375	327	369	317	358	299	367	299
P5426359	L	31	OCT Volume Scan	ILM	BM	1 3 6 mm ETDRS	8.95	299	366	324	360	303	352	294	361	296
P0667745	R	25	OCT Volume Scan	ILM	BM	1 3 6 mm ETDRS	9.4	336	380	341	381	317	368	307	373	314
P0667745	L	26	OCT Volume Scan	ILM	BM	1 3 6 mm ETDRS	9.37	335	382	345	370	314	361	299	374	319
P6533649	R	35	OCT Volume Scan	ILM	BM	1 3 6 mm ETDRS	8.91	268	350	337	356	307	343	285	349	298
P6533649	L	33	OCT Volume Scan	ILM	BM	1 3 6 mm ETDRS	8.9	268	351	338	353	308	341	280	350	300
P9960863	R	36	OCT Volume Scan	ILM	BM	1 3 6 mm ETDRS	8.93	289	350	319	349	310	341	297	351	303
P9960863	L	34	OCT Volume Scan	ILM	BM	1 3 6 mm ETDRS	8.92	288	356	324	355	301	341	294	353	305
P5737741	R	29	OCT Volume Scan	ILM	BM	1 3 6 mm ETDRS	9.27	269	357	354	357	323	330	304	354	313
P5737741	L	31	OCT Volume Scan	ILM	BM	1 3 6 mm ETDRS	9.19	264	350	352	353	320	331	296	352	317
P1026353	R	28	OCT Volume Scan	ILM	BM	1 3 6 mm ETDRS	8.89	296	363	322	358	298	351	295	358	295
P1026353	L	26	OCT Volume Scan	ILM	BM	1 3 6 mm ETDRS	8.81	292	355	313	355	301	345	293	351	294
P6998341	R	33	OCT Volume Scan	ILM	BM	1 3 6 mm ETDRS	9.29	281	367	337	371	320	353	305	371	315
P6998341	L	35	OCT Volume Scan	ILM	BM	1 3 6 mm ETDRS	9.24	284	367	335	371	318	353	302	369	314
P6611679	R	27	OCT Volume Scan	ILM	BM	1 3 6 mm ETDRS	8.57	275	350	305	346	292	341	286	343	283
P6611679	L	29	OCT Volume Scan	ILM	BM	1 3 6 mm ETDRS	8.4	267	341	302	341	288	334	277	333	278
P0490972	R	25	OCT Volume Scan	ILM	BM	1 3 6 mm ETDRS	8.64	282	353	311	347	293	340	283	348	291
P0490972	L	25	OCT Volume Scan	ILM	BM	1 3 6 mm ETDRS	8.55	282	344	303	343	290	336	280	344	293
P7922993	R	29	OCT Volume Scan	ILM	BM	1 3 6 mm ETDRS	9.1	291	362	337	363	315	349	296	356	302
P7922993	L	30	OCT Volume Scan	ILM	BM	1 3 6 mm ETDRS	9.17	291	366	342	365	319	349	298	355	303
P5187166	R	30	OCT Volume Scan	ILM	BM	1 3 6 mm ETDRS	8.76	278	364	325	356	297	338	286	349	287
P5187166	L	27	OCT Volume Scan	ILM	BM	1 3 6 mm ETDRS	8.73	287	366	325	354	294	339	279	351	289
P4258677	R	30	OCT Volume Scan	ILM	BM	1 3 6 mm ETDRS	9.26	283	369	340	370	322	358	301	367	308
P4258677	L	31	OCT Volume Scan	ILM	BM	1 3 6 mm ETDRS	9.2	280	368	341	371	321	351	294	362	307
P7881871	R	27	OCT Volume Scan	ILM	BM	1 3 6 mm ETDRS	9.09	297	373	328	370	309	360	297	368	301
P7881871	L	28	OCT Volume Scan	ILM	BM	1 3 6 mm ETDRS	9.07	298	371	327	368	311	358	292	365	305
P4115692	L	30	OCT Volume Scan	ILM	BM	1 3 6 mm ETDRS	8.56	282	344	312	340	295	323	280	333	289
P4810263	R	24	OCT Volume Scan	ILM	BM	1 3 6 mm ETDRS	8.83	280	353	318	354	303	341	290	357	296
P4810263	L	28	OCT Volume Scan	ILM	BM	1 3 6 mm ETDRS	8.83	278	356	318	357	300	341	292	351	297
P1816289	R	30	OCT Volume Scan	ILM	BM	1 3 6 mm ETDRS	8.91	293	361	322	355	306	347	292	362	295
P1816289	L	29	OCT Volume Scan	ILM	BM	1 3 6 mm ETDRS	8.86	288	365	324	355	300	347	284	351	300
P3213189	R	30	OCT Volume Scan	ILM	BM	1 3 6 mm ETDRS	8.96	289	359	328	361	308	353	296	359	292
P3213189	L	29	OCT Volume Scan	ILM	BM	1 3 6 mm ETDRS	8.86	287	355	314	360	309	349	296	352	289
P8455330	R	26	OCT Volume Scan	ILM	BM	1 3 6 mm ETDRS	8.33	290	344	306	332	283	328	269	338	273
P8455330	L	26	OCT Volume Scan	ILM	BM	1 3 6 mm ETDRS	8.45	288	349	311	336	289	330	270	337	281
P1869038	R	32	OCT Volume Scan	ILM	BM	1 3 6 mm ETDRS	8.73	291	360	310	352	297	345	284	355	295
P1869038	L	33	OCT Volume Scan	ILM	BM	1 3 6 mm ETDRS	8.71	286	357	314	354	301	343	283	352	287
P4172911	R	31	OCT Volume Scan	ILM	BM	1 3 6 mm ETDRS	9.13	258	350	340	355	322	332	302	349	309
P4172911	L	31	OCT Volume Scan	ILM	BM	1 3 6 mm ETDRS	9.06	257	347	340	350	315	330	300	345	309
P9890345	R	27	OCT Volume Scan	ILM	BM	1 3 6 mm ETDRS	8.39	314	347	301	335	288	332	272	336	274
P9890345	L	34	OCT Volume Scan	ILM	BM	1 3 6 mm ETDRS	8.32	302	342	299	331	283	329	269	332	278
P2365998	R	30	OCT Volume Scan	ILM	BM	1 3 6 mm ETDRS	9.04	262	359	329	360	312	350	300	359	303
P2365998	L	33	OCT Volume Scan	ILM	BM	1 3 6 mm ETDRS	9	257	354	327	357	314	349	296	356	302
P9168323	R	26	OCT Volume Scan	ILM	BM	1 3 6 mm ETDRS	8.82	263	349	325	352	303	340	288	346	298
P9168323	L	28	OCT Volume Scan	ILM	BM	1 3 6 mm ETDRS	8.76	269	344	325	349	301	340	281	349	297
P9183974	R	29	OCT Volume Scan	ILM	BM	1 3 6 mm ETDRS	9	253	348	338	346	308	323	297	344	315
P9183974	L	32	OCT Volume Scan	ILM	BM	1 3 6 mm ETDRS	8.97	255	345	344	343	312	327	286	348	309
P0912964	R	33	OCT Volume Scan	ILM	BM	1 3 6 mm ETDRS	8.92	276	361	329	354	305	340	292	355	298
P0912964	L	29	OCT Volume Scan	ILM	BM	1 3 6 mm ETDRS	8.83	277	360	326	354	303	339	284	353	294
P4636527	R	29	OCT Volume Scan	ILM	BM	1 3 6 mm ETDRS	8.46	286	350	310	349	297	328	273	332	271
P4636527	L	29	OCT Volume Scan	ILM	BM	1 3 6 mm ETDRS	8.6	295	352	314	349	297	332	284	339	277
P5022163	R	34	OCT Volume Scan	ILM	BM	1 3 6 mm ETDRS	8.83	285	357	316	353	301	346	288	353	300
P5022163	L	32	OCT Volume Scan	ILM	BM	1 3 6 mm ETDRS	8.84	285	357	321	352	298	343	284	357	304
P3136690	R	30	OCT Volume Scan	ILM	BM	1 3 6 mm ETDRS	9.28	287	366	348	366	317	347	303	366	312
P3136690	L	36	OCT Volume Scan	ILM	BM	1 3 6 mm ETDRS	9.32	285	368	353	367	317	345	302	368	316
P0473396	R	33	OCT Volume Scan	ILM	BM	1 3 6 mm ETDRS	8.89	262	349	323	356	307	344	293	353	300
P0473396	L	32	OCT Volume Scan	ILM	BM	1 3 6 mm ETDRS	8.98	263	355	325	352	310	336	298	354	308
P2416857	R	32	OCT Volume Scan	ILM	BM	1 3 6 mm ETDRS	8.46	267	339	309	332	292	321	275	339	285
P2416857	L	35	OCT Volume Scan	ILM	BM	1 3 6 mm ETDRS	8.39	266	338	304	333	291	322	268	335	288
P0955297	R	30	OCT Volume Scan	ILM	BM	1 3 6 mm ETDRS	9.08	287	374	338	367	310	350	291	363	301
P0955297	L	35	OCT Volume Scan	ILM	BM	1 3 6 mm ETDRS	9.11	294	381	340	364	304	352	292	369	306
P2382499	R	25	OCT Volume Scan	ILM	BM	1 3 6 mm ETDRS	9.25	290	363	339	369	307	356	305	375	318
P2382499	L	32	OCT Volume Scan	ILM	BM	1 3 6 mm ETDRS	9.06	288	357	330	365	310	346	299	363	303
P8077911	R	27	OCT Volume Scan	ILM	BM	1 3 6 mm ETDRS	8.85	296	360	321	357	305	342	287	358	292
P8077911	L	35	OCT Volume Scan	ILM	BM	1 3 6 mm ETDRS	8.96	297	359	320	358	308	346	295	360	303
P8949782	R	28	OCT Volume Scan	ILM	BM	1 3 6 mm ETDRS	9.08	318	364	341	359	312	343	294	352	299
P8949782	L	31	OCT Volume Scan	ILM	BM	1 3 6 mm ETDRS	9.19	318	367	351	359	316	341	293	354	306
