# Supplementary material for: Normative Data and Minimally Detectable Change for Inner Retinal Layer Thicknesses Using a Semi-automated OCT Image Segmentation Pipeline
Source: Front Neurol. 2019 Nov 25;10:1117. doi: 10.3389/fneur.2019.01117 (PMC6886563; doi:10.3389/fneur.2019.01117)
Supplement: Supplementary file 2 [file Data_Sheet_2.ZIP › Data-and-shiny/Data/OCT_Measurements/thickness_report_ILM_RNFL_6_mm.csv]

PatientID	Eye	Quality	ImageType	Uppaer_Layer	Lower_Layer	GridType	TotalVolume_mm3	Mean_C0_micron	Mean_N1_micron	Mean_N2_micron	Mean_S1_micron	Mean_S2_micron	Mean_T1_micron	Mean_T2_micron	Mean_I1_micron	Mean_I2_micron
P6964692	R	27	OCT Volume Scan	ILM	RNFL	1 3 6 mm ETDRS	1.18	14	24	62	30	45	21	25	31	57
P6964692	L	31	OCT Volume Scan	ILM	RNFL	1 3 6 mm ETDRS	1.23	14	27	69	31	45	21	26	33	57
P2861394	L	30	OCT Volume Scan	ILM	RNFL	1 3 6 mm ETDRS	1.1	15	26	58	28	43	22	24	33	48
P2861394	R	29	OCT Volume Scan	ILM	RNFL	1 3 6 mm ETDRS	1.12	14	24	56	31	46	21	26	32	49
P2268515	R	30	OCT Volume Scan	ILM	RNFL	1 3 6 mm ETDRS	1.06	12	23	55	29	43	20	24	28	47
P2268515	L	29	OCT Volume Scan	ILM	RNFL	1 3 6 mm ETDRS	1.07	13	25	55	27	40	20	25	31	51
P5513148	R	32	OCT Volume Scan	ILM	RNFL	1 3 6 mm ETDRS	1.08	14	28	60	33	43	22	24	29	41
P5513148	L	31	OCT Volume Scan	ILM	RNFL	1 3 6 mm ETDRS	1.1	16	29	59	32	44	24	25	31	43
P7194689	R	30	OCT Volume Scan	ILM	RNFL	1 3 6 mm ETDRS	1.19	11	23	57	31	55	20	26	29	55
P7194689	L	30	OCT Volume Scan	ILM	RNFL	1 3 6 mm ETDRS	1.28	13	25	62	30	54	23	29	32	63
P4231065	R	31	OCT Volume Scan	ILM	RNFL	1 3 6 mm ETDRS	1.18	14	27	65	32	46	22	25	34	51
P4231065	L	30	OCT Volume Scan	ILM	RNFL	1 3 6 mm ETDRS	1.18	15	27	62	31	44	23	26	35	54
P9807642	R	26	OCT Volume Scan	ILM	RNFL	1 3 6 mm ETDRS	1.1	16	30	57	32	41	24	25	32	47
P9807642	L	26	OCT Volume Scan	ILM	RNFL	1 3 6 mm ETDRS	1.04	15	29	56	30	36	24	24	33	43
P6848297	R	31	OCT Volume Scan	ILM	RNFL	1 3 6 mm ETDRS	0.93	13	24	47	26	35	21	24	26	39
P6848297	L	29	OCT Volume Scan	ILM	RNFL	1 3 6 mm ETDRS	0.92	15	25	44	28	35	22	23	28	38
P4809319	R	34	OCT Volume Scan	ILM	RNFL	1 3 6 mm ETDRS	1.05	12	25	59	27	40	19	24	28	45
P4809319	L	33	OCT Volume Scan	ILM	RNFL	1 3 6 mm ETDRS	1.08	13	27	60	30	42	20	24	28	45
P3921175	R	24	OCT Volume Scan	ILM	RNFL	1 3 6 mm ETDRS	0.92	14	24	44	28	41	20	22	26	36
P3921175	L	28	OCT Volume Scan	ILM	RNFL	1 3 6 mm ETDRS	0.96	17	26	47	27	38	21	24	29	38
P3431780	R	26	OCT Volume Scan	ILM	RNFL	1 3 6 mm ETDRS	1.47	16	34	81	39	60	23	29	39	65
P3431780	L	35	OCT Volume Scan	ILM	RNFL	1 3 6 mm ETDRS	1.5	15	34	82	39	60	25	30	42	66
P7290497	R	22	OCT Volume Scan	ILM	RNFL	1 3 6 mm ETDRS	1.05	13	29	56	32	44	20	19	34	43
P7290497	L	26	OCT Volume Scan	ILM	RNFL	1 3 6 mm ETDRS	1.1	14	29	56	35	47	24	25	34	42
P4385723	L	28	OCT Volume Scan	ILM	RNFL	1 3 6 mm ETDRS	1.54	15	33	87	33	58	24	28	41	76
P0596779	R	27	OCT Volume Scan	ILM	RNFL	1 3 6 mm ETDRS	1.04	13	23	52	27	40	21	26	28	47
P0596779	L	31	OCT Volume Scan	ILM	RNFL	1 3 6 mm ETDRS	0.99	12	22	50	25	42	19	23	26	42
P3980443	R	28	OCT Volume Scan	ILM	RNFL	1 3 6 mm ETDRS	1.18	14	26	60	31	52	20	26	31	51
P3980443	L	31	OCT Volume Scan	ILM	RNFL	1 3 6 mm ETDRS	1.22	13	26	62	33	52	22	26	33	54
P7379954	R	29	OCT Volume Scan	ILM	RNFL	1 3 6 mm ETDRS	0.98	13	25	51	29	39	21	22	29	40
P7379954	L	27	OCT Volume Scan	ILM	RNFL	1 3 6 mm ETDRS	0.97	16	26	52	26	37	22	22	31	40
P1824918	R	21	OCT Volume Scan	ILM	RNFL	1 3 6 mm ETDRS	1.2	17	29	60	33	46	24	25	37	55
P1824918	L	28	OCT Volume Scan	ILM	RNFL	1 3 6 mm ETDRS	1.22	16	28	61	33	46	24	27	35	59
P1754518	R	33	OCT Volume Scan	ILM	RNFL	1 3 6 mm ETDRS	1.15	14	27	57	30	48	22	26	34	51
P1754518	L	33	OCT Volume Scan	ILM	RNFL	1 3 6 mm ETDRS	1.21	15	29	61	33	52	24	26	33	52
P5315514	R	31	OCT Volume Scan	ILM	RNFL	1 3 6 mm ETDRS	1.11	12	24	57	28	45	20	25	30	50
P5315514	L	27	OCT Volume Scan	ILM	RNFL	1 3 6 mm ETDRS	1.1	12	23	57	30	47	20	24	32	46
P5318276	R	26	OCT Volume Scan	ILM	RNFL	1 3 6 mm ETDRS	1.2	14	27	60	32	52	23	27	33	53
P5318276	L	29	OCT Volume Scan	ILM	RNFL	1 3 6 mm ETDRS	1.1	15	26	55	28	44	20	23	31	50
P6344009	R	28	OCT Volume Scan	ILM	RNFL	1 3 6 mm ETDRS	1.12	13	25	58	32	48	22	25	32	47
P6344009	L	30	OCT Volume Scan	ILM	RNFL	1 3 6 mm ETDRS	1.18	14	27	62	32	51	22	25	33	47
P8494318	R	26	OCT Volume Scan	ILM	RNFL	1 3 6 mm ETDRS	0.98	12	22	49	28	39	21	24	26	42
P8494318	L	32	OCT Volume Scan	ILM	RNFL	1 3 6 mm ETDRS	0.99	13	25	52	29	40	20	23	28	40
P7244553	L	35	OCT Volume Scan	ILM	RNFL	1 3 6 mm ETDRS	1.27	15	30	68	34	50	23	25	36	57
P6110235	R	31	OCT Volume Scan	ILM	RNFL	1 3 6 mm ETDRS	1.04	14	25	52	32	43	24	24	29	42
P6110235	L	29	OCT Volume Scan	ILM	RNFL	1 3 6 mm ETDRS	1.07	13	26	57	27	43	19	24	29	46
P7224434	R	29	OCT Volume Scan	ILM	RNFL	1 3 6 mm ETDRS	1.14	16	30	60	33	43	26	25	35	49
P7224434	L	31	OCT Volume Scan	ILM	RNFL	1 3 6 mm ETDRS	1.09	16	30	56	34	42	24	26	33	43
P3229589	L	32	OCT Volume Scan	ILM	RNFL	1 3 6 mm ETDRS	1.28	14	26	71	31	55	22	25	31	56
P3229589	R	28	OCT Volume Scan	ILM	RNFL	1 3 6 mm ETDRS	1.3	13	28	72	32	57	22	23	34	58
P3617887	R	31	OCT Volume Scan	ILM	RNFL	1 3 6 mm ETDRS	0.94	14	23	47	28	40	20	22	27	38
P3617887	L	35	OCT Volume Scan	ILM	RNFL	1 3 6 mm ETDRS	0.92	12	22	50	23	34	18	19	30	42
P2282633	L	36	OCT Volume Scan	ILM	RNFL	1 3 6 mm ETDRS	1.07	13	24	55	31	45	21	25	30	43
P2282633	R	32	OCT Volume Scan	ILM	RNFL	1 3 6 mm ETDRS	1.09	13	27	56	30	47	22	24	31	45
P2937141	R	28	OCT Volume Scan	ILM	RNFL	1 3 6 mm ETDRS	1.05	13	25	51	27	47	21	21	31	46
P2937141	L	33	OCT Volume Scan	ILM	RNFL	1 3 6 mm ETDRS	1.11	12	27	58	29	44	19	22	32	52
P6309761	L	33	OCT Volume Scan	ILM	RNFL	1 3 6 mm ETDRS	1.16	15	30	64	30	44	23	26	36	48
P6309761	R	24	OCT Volume Scan	ILM	RNFL	1 3 6 mm ETDRS	1.17	16	30	63	32	43	25	26	35	51
P0921050	R	28	OCT Volume Scan	ILM	RNFL	1 3 6 mm ETDRS	1.19	14	25	56	30	49	22	26	31	60
P0921050	L	28	OCT Volume Scan	ILM	RNFL	1 3 6 mm ETDRS	1.25	13	25	60	31	52	21	25	29	66
P4337012	R	24	OCT Volume Scan	ILM	RNFL	1 3 6 mm ETDRS	1	13	26	46	29	38	22	25	32	46
P4337012	L	22	OCT Volume Scan	ILM	RNFL	1 3 6 mm ETDRS	0.97	14	24	48	26	35	22	24	29	43
P4308628	R	33	OCT Volume Scan	ILM	RNFL	1 3 6 mm ETDRS	1.05	15	27	52	32	42	24	26	34	41
P4308628	L	33	OCT Volume Scan	ILM	RNFL	1 3 6 mm ETDRS	1.11	14	29	56	33	43	24	26	35	47
P4936851	R	27	OCT Volume Scan	ILM	RNFL	1 3 6 mm ETDRS	1.1	13	27	56	32	43	23	26	34	46
P4936851	L	27	OCT Volume Scan	ILM	RNFL	1 3 6 mm ETDRS	1.03	11	23	56	26	38	23	25	31	43
P4258303	R	27	OCT Volume Scan	ILM	RNFL	1 3 6 mm ETDRS	1.21	16	34	69	38	43	24	24	41	49
P3122612	R	28	OCT Volume Scan	ILM	RNFL	1 3 6 mm ETDRS	1.04	16	28	53	35	39	25	24	33	42
P3122612	L	32	OCT Volume Scan	ILM	RNFL	1 3 6 mm ETDRS	1.09	15	30	54	34	42	24	26	34	45
P4263513	R	30	OCT Volume Scan	ILM	RNFL	1 3 6 mm ETDRS	1.35	14	30	74	35	55	24	26	36	60
P4263513	L	29	OCT Volume Scan	ILM	RNFL	1 3 6 mm ETDRS	1.31	14	30	72	34	48	23	25	35	64
P8933891	R	32	OCT Volume Scan	ILM	RNFL	1 3 6 mm ETDRS	1.19	11	24	66	35	53	20	22	25	50
P8933891	L	32	OCT Volume Scan	ILM	RNFL	1 3 6 mm ETDRS	1.29	13	26	71	35	49	22	27	29	61
P9441600	R	28	OCT Volume Scan	ILM	RNFL	1 3 6 mm ETDRS	1.02	14	23	50	31	46	22	25	26	40
P9441600	L	28	OCT Volume Scan	ILM	RNFL	1 3 6 mm ETDRS	1.03	14	24	53	30	42	22	23	31	44
P5018367	R	23	OCT Volume Scan	ILM	RNFL	1 3 6 mm ETDRS	1.12	12	30	59	31	47	21	26	32	44
P5018367	L	29	OCT Volume Scan	ILM	RNFL	1 3 6 mm ETDRS	1.05	13	27	55	33	44	22	24	30	39
P6239529	R	27	OCT Volume Scan	ILM	RNFL	1 3 6 mm ETDRS	1.06	14	27	57	30	40	21	24	31	46
P6239529	L	29	OCT Volume Scan	ILM	RNFL	1 3 6 mm ETDRS	1.05	15	27	55	29	37	22	24	30	47
P1156184	R	29	OCT Volume Scan	ILM	RNFL	1 3 6 mm ETDRS	1.04	12	25	56	30	45	20	22	26	41
P1156184	L	28	OCT Volume Scan	ILM	RNFL	1 3 6 mm ETDRS	1.06	12	27	56	28	42	20	22	33	46
P3172855	R	31	OCT Volume Scan	ILM	RNFL	1 3 6 mm ETDRS	1.26	15	29	67	34	49	23	26	37	58
P3172855	L	31	OCT Volume Scan	ILM	RNFL	1 3 6 mm ETDRS	1.24	14	29	66	33	51	24	26	38	51
P4148262	R	24	OCT Volume Scan	ILM	RNFL	1 3 6 mm ETDRS	1.1	16	29	57	33	45	24	25	32	43
P4148262	L	22	OCT Volume Scan	ILM	RNFL	1 3 6 mm ETDRS	1.1	17	30	55	34	44	25	25	34	45
P8663091	R	25	OCT Volume Scan	ILM	RNFL	1 3 6 mm ETDRS	1.13	14	28	61	33	47	22	23	30	47
P8663091	L	31	OCT Volume Scan	ILM	RNFL	1 3 6 mm ETDRS	1.14	14	28	60	31	47	21	24	32	48
P2504554	L	30	OCT Volume Scan	ILM	RNFL	1 3 6 mm ETDRS	1.27	16	29	71	35	50	24	26	33	54
P2504554	R	28	OCT Volume Scan	ILM	RNFL	1 3 6 mm ETDRS	1.29	15	27	72	34	50	23	26	33	59
P4830343	R	28	OCT Volume Scan	ILM	RNFL	1 3 6 mm ETDRS	1.14	14	29	62	36	43	22	24	34	46
P9855597	R	27	OCT Volume Scan	ILM	RNFL	1 3 6 mm ETDRS	1.07	14	27	51	32	42	23	26	33	46
P5194851	R	25	OCT Volume Scan	ILM	RNFL	1 3 6 mm ETDRS	1.13	12	24	56	32	49	22	26	30	48
P5194851	L	25	OCT Volume Scan	ILM	RNFL	1 3 6 mm ETDRS	1.1	12	26	55	31	50	21	23	31	45
P6128945	R	27	OCT Volume Scan	ILM	RNFL	1 3 6 mm ETDRS	1.02	13	27	52	29	40	21	23	29	44
P6128945	L	27	OCT Volume Scan	ILM	RNFL	1 3 6 mm ETDRS	1.01	14	27	51	28	38	23	24	31	44
P1206287	R	26	OCT Volume Scan	ILM	RNFL	1 3 6 mm ETDRS	1.04	14	25	54	29	48	20	23	30	37
P1206287	L	31	OCT Volume Scan	ILM	RNFL	1 3 6 mm ETDRS	1.2	14	25	60	29	48	23	26	33	58
P6030601	R	22	OCT Volume Scan	ILM	RNFL	1 3 6 mm ETDRS	1.03	13	25	50	27	37	21	24	30	50
P6030601	L	25	OCT Volume Scan	ILM	RNFL	1 3 6 mm ETDRS	1	15	25	47	26	38	22	24	30	48
P5450680	R	25	OCT Volume Scan	ILM	RNFL	1 3 6 mm ETDRS	1.12	14	27	56	33	45	23	26	31	48
P5450680	L	26	OCT Volume Scan	ILM	RNFL	1 3 6 mm ETDRS	1.12	12	29	57	33	46	22	25	30	47
P3427638	R	28	OCT Volume Scan	ILM	RNFL	1 3 6 mm ETDRS	1.17	15	30	63	36	43	23	26	37	49
P3427638	L	24	OCT Volume Scan	ILM	RNFL	1 3 6 mm ETDRS	1.08	15	27	58	32	38	22	24	35	48
P3041208	R	34	OCT Volume Scan	ILM	RNFL	1 3 6 mm ETDRS	0.98	14	25	51	27	34	20	23	30	44
P3041208	L	33	OCT Volume Scan	ILM	RNFL	1 3 6 mm ETDRS	0.98	16	26	53	27	35	21	23	30	41
P4170222	R	28	OCT Volume Scan	ILM	RNFL	1 3 6 mm ETDRS	1.05	14	25	55	30	42	22	21	33	44
P4170222	L	29	OCT Volume Scan	ILM	RNFL	1 3 6 mm ETDRS	1.05	14	25	55	28	40	22	24	31	45
P6813007	R	24	OCT Volume Scan	ILM	RNFL	1 3 6 mm ETDRS	1.05	14	26	50	32	46	22	25	30	42
P6813007	L	26	OCT Volume Scan	ILM	RNFL	1 3 6 mm ETDRS	1.06	13	25	50	29	47	22	26	30	43
P8754568	R	34	OCT Volume Scan	ILM	RNFL	1 3 6 mm ETDRS	1.03	12	22	50	27	42	17	22	27	50
P8754568	L	36	OCT Volume Scan	ILM	RNFL	1 3 6 mm ETDRS	1.05	14	24	55	29	42	21	24	28	46
P5104223	R	27	OCT Volume Scan	ILM	RNFL	1 3 6 mm ETDRS	1.11	16	28	58	32	43	23	24	34	48
P5104223	L	29	OCT Volume Scan	ILM	RNFL	1 3 6 mm ETDRS	1.17	14	29	63	33	44	22	25	33	52
P6693138	R	30	OCT Volume Scan	ILM	RNFL	1 3 6 mm ETDRS	1.15	15	29	59	35	47	26	24	35	49
P6693138	L	33	OCT Volume Scan	ILM	RNFL	1 3 6 mm ETDRS	1.24	15	32	65	37	50	27	25	38	51
P5859365	R	29	OCT Volume Scan	ILM	RNFL	1 3 6 mm ETDRS	0.95	11	22	47	24	37	20	22	29	43
P5859365	L	31	OCT Volume Scan	ILM	RNFL	1 3 6 mm ETDRS	1.01	13	26	51	26	40	20	23	31	44
P6249035	R	28	OCT Volume Scan	ILM	RNFL	1 3 6 mm ETDRS	1.09	13	26	57	33	45	22	25	29	45
P6249035	L	30	OCT Volume Scan	ILM	RNFL	1 3 6 mm ETDRS	1.15	13	26	58	31	46	24	27	35	51
P6746890	R	26	OCT Volume Scan	ILM	RNFL	1 3 6 mm ETDRS	1.02	11	22	51	28	37	21	25	30	48
P6746890	L	29	OCT Volume Scan	ILM	RNFL	1 3 6 mm ETDRS	1.03	14	25	51	29	37	22	24	32	48
P8423424	R	29	OCT Volume Scan	ILM	RNFL	1 3 6 mm ETDRS	1.16	12	24	57	27	53	20	27	32	50
P8423424	L	32	OCT Volume Scan	ILM	RNFL	1 3 6 mm ETDRS	1.09	12	22	52	26	49	21	24	29	48
P0831950	R	30	OCT Volume Scan	ILM	RNFL	1 3 6 mm ETDRS	1.02	14	25	50	30	43	21	24	29	42
P0831950	L	33	OCT Volume Scan	ILM	RNFL	1 3 6 mm ETDRS	1.06	14	26	52	30	43	22	26	31	45
P7636828	R	28	OCT Volume Scan	ILM	RNFL	1 3 6 mm ETDRS	1.09	14	25	60	30	45	22	23	29	43
P7636828	L	31	OCT Volume Scan	ILM	RNFL	1 3 6 mm ETDRS	1.2	14	28	63	33	48	23	26	36	51
P2436664	R	24	OCT Volume Scan	ILM	RNFL	1 3 6 mm ETDRS	1.08	14	23	54	30	45	22	24	30	47
P2436664	L	33	OCT Volume Scan	ILM	RNFL	1 3 6 mm ETDRS	1.07	12	25	56	29	43	19	22	29	48
P1942230	R	29	OCT Volume Scan	ILM	RNFL	1 3 6 mm ETDRS	1.18	14	30	58	33	46	24	27	35	54
P1942230	L	31	OCT Volume Scan	ILM	RNFL	1 3 6 mm ETDRS	1.14	13	26	58	30	43	24	26	36	52
P5724570	R	24	OCT Volume Scan	ILM	RNFL	1 3 6 mm ETDRS	1.06	14	25	52	28	43	21	23	31	48
P5724570	L	33	OCT Volume Scan	ILM	RNFL	1 3 6 mm ETDRS	1.15	13	26	55	31	46	23	25	33	56
P8853268	R	30	OCT Volume Scan	ILM	RNFL	1 3 6 mm ETDRS	1.31	14	33	77	38	46	24	25	39	56
P8853268	L	32	OCT Volume Scan	ILM	RNFL	1 3 6 mm ETDRS	1.28	14	32	74	36	48	24	24	39	54
P6272490	R	30	OCT Volume Scan	ILM	RNFL	1 3 6 mm ETDRS	1.1	14	26	52	30	45	23	25	31	50
P6272490	L	36	OCT Volume Scan	ILM	RNFL	1 3 6 mm ETDRS	1.09	13	24	53	27	44	23	26	31	50
P7234163	R	29	OCT Volume Scan	ILM	RNFL	1 3 6 mm ETDRS	1.05	12	25	52	33	47	22	24	30	40
P7234163	L	30	OCT Volume Scan	ILM	RNFL	1 3 6 mm ETDRS	1.04	11	25	54	31	39	22	24	33	47
P0161293	R	27	OCT Volume Scan	ILM	RNFL	1 3 6 mm ETDRS	1.28	15	30	66	35	56	23	27	38	53
P0161293	L	31	OCT Volume Scan	ILM	RNFL	1 3 6 mm ETDRS	1.22	13	27	63	33	49	24	27	35	55
P5944319	R	31	OCT Volume Scan	ILM	RNFL	1 3 6 mm ETDRS	1.23	16	32	62	36	50	27	26	39	50
P5944319	L	26	OCT Volume Scan	ILM	RNFL	1 3 6 mm ETDRS	1.18	16	34	62	36	46	26	25	39	46
P5567852	R	26	OCT Volume Scan	ILM	RNFL	1 3 6 mm ETDRS	1.03	15	26	52	28	38	21	24	29	48
P5567852	L	34	OCT Volume Scan	ILM	RNFL	1 3 6 mm ETDRS	1.01	15	26	51	27	38	23	24	31	43
P1589597	R	26	OCT Volume Scan	ILM	RNFL	1 3 6 mm ETDRS	1.1	14	28	56	34	44	25	25	33	46
P1589597	L	25	OCT Volume Scan	ILM	RNFL	1 3 6 mm ETDRS	1.17	15	30	59	35	46	25	27	34	49
P1530705	R	20	OCT Volume Scan	ILM	RNFL	1 3 6 mm ETDRS	1.05	12	27	50	31	46	23	25	31	42
P1530705	L	25	OCT Volume Scan	ILM	RNFL	1 3 6 mm ETDRS	1.11	12	29	55	32	43	21	25	35	49
P6955295	R	23	OCT Volume Scan	ILM	RNFL	1 3 6 mm ETDRS	0.85	15	25	40	29	35	21	22	26	32
P3187664	R	36	OCT Volume Scan	ILM	RNFL	1 3 6 mm ETDRS	1.04	15	27	54	30	39	22	24	33	45
P3187664	L	34	OCT Volume Scan	ILM	RNFL	1 3 6 mm ETDRS	1.07	15	29	55	27	37	23	25	35	50
P6919703	R	25	OCT Volume Scan	ILM	RNFL	1 3 6 mm ETDRS	1.14	15	27	58	30	44	21	21	33	57
P6919703	L	27	OCT Volume Scan	ILM	RNFL	1 3 6 mm ETDRS	1.17	16	29	58	29	41	23	26	34	58
P5543832	R	28	OCT Volume Scan	ILM	RNFL	1 3 6 mm ETDRS	0.93	13	24	50	27	39	18	20	24	37
P5543832	L	30	OCT Volume Scan	ILM	RNFL	1 3 6 mm ETDRS	1.01	13	27	52	29	39	23	25	33	41
P3889506	R	33	OCT Volume Scan	ILM	RNFL	1 3 6 mm ETDRS	1.09	14	26	54	34	47	22	26	29	42
P3889506	L	31	OCT Volume Scan	ILM	RNFL	1 3 6 mm ETDRS	1.11	16	27	58	32	46	22	25	32	45
P9251324	R	30	OCT Volume Scan	ILM	RNFL	1 3 6 mm ETDRS	1.25	16	36	70	38	46	25	25	38	52
P9251324	L	34	OCT Volume Scan	ILM	RNFL	1 3 6 mm ETDRS	1.16	15	30	62	35	46	26	26	35	46
P8416700	R	30	OCT Volume Scan	ILM	RNFL	1 3 6 mm ETDRS	1.16	14	29	64	33	44	22	24	34	49
P8416700	L	32	OCT Volume Scan	ILM	RNFL	1 3 6 mm ETDRS	1.16	14	29	64	34	43	24	26	33	49
P3573976	R	28	OCT Volume Scan	ILM	RNFL	1 3 6 mm ETDRS	1.28	16	32	69	36	53	22	26	37	52
P3573976	L	27	OCT Volume Scan	ILM	RNFL	1 3 6 mm ETDRS	1.29	17	34	71	37	51	25	26	38	53
P0435915	R	32	OCT Volume Scan	ILM	RNFL	1 3 6 mm ETDRS	1.07	13	26	56	30	43	21	24	30	44
P0435915	L	34	OCT Volume Scan	ILM	RNFL	1 3 6 mm ETDRS	1.04	13	25	54	25	40	20	23	32	47
P3981857	R	32	OCT Volume Scan	ILM	RNFL	1 3 6 mm ETDRS	0.97	14	26	49	30	42	22	22	28	35
P3981857	L	31	OCT Volume Scan	ILM	RNFL	1 3 6 mm ETDRS	1.01	14	27	52	30	43	22	23	29	38
P7049588	R	27	OCT Volume Scan	ILM	RNFL	1 3 6 mm ETDRS	0.88	12	21	40	26	37	24	23	25	36
P7049588	L	32	OCT Volume Scan	ILM	RNFL	1 3 6 mm ETDRS	0.9	11	21	41	24	39	22	25	23	36
P9953584	R	26	OCT Volume Scan	ILM	RNFL	1 3 6 mm ETDRS	1.11	14	29	60	31	41	22	22	37	49
P9953584	L	26	OCT Volume Scan	ILM	RNFL	1 3 6 mm ETDRS	1.17	14	32	66	31	43	23	23	39	51
P3559149	R	31	OCT Volume Scan	ILM	RNFL	1 3 6 mm ETDRS	1.04	15	27	54	31	42	22	24	28	42
P3559149	L	35	OCT Volume Scan	ILM	RNFL	1 3 6 mm ETDRS	1.08	13	27	53	30	45	23	26	31	45
P7625478	R	22	OCT Volume Scan	ILM	RNFL	1 3 6 mm ETDRS	0.95	14	24	47	29	41	21	22	29	37
P7625478	L	29	OCT Volume Scan	ILM	RNFL	1 3 6 mm ETDRS	0.97	14	26	50	26	37	21	21	32	41
P5931769	R	28	OCT Volume Scan	ILM	RNFL	1 3 6 mm ETDRS	1.24	13	26	72	30	46	23	25	36	54
P5931769	L	30	OCT Volume Scan	ILM	RNFL	1 3 6 mm ETDRS	1.21	14	26	73	31	47	22	25	32	49
P1511275	R	29	OCT Volume Scan	ILM	RNFL	1 3 6 mm ETDRS	1.3	15	28	68	35	54	22	27	32	60
P1511275	L	34	OCT Volume Scan	ILM	RNFL	1 3 6 mm ETDRS	1.3	14	28	72	33	53	22	25	32	58
P3988763	R	28	OCT Volume Scan	ILM	RNFL	1 3 6 mm ETDRS	0.94	13	24	48	26	39	19	23	27	38
P3988763	L	26	OCT Volume Scan	ILM	RNFL	1 3 6 mm ETDRS	0.98	15	26	52	28	39	22	23	30	38
P2408559	R	33	OCT Volume Scan	ILM	RNFL	1 3 6 mm ETDRS	1.08	14	26	55	30	42	22	23	33	48
P2408559	L	33	OCT Volume Scan	ILM	RNFL	1 3 6 mm ETDRS	1.07	14	29	57	29	38	22	25	33	46
P3434560	R	27	OCT Volume Scan	ILM	RNFL	1 3 6 mm ETDRS	1.14	15	25	58	30	47	23	25	32	51
P3434560	L	34	OCT Volume Scan	ILM	RNFL	1 3 6 mm ETDRS	1.18	14	25	63	30	46	23	26	35	52
P6666245	R	27	OCT Volume Scan	ILM	RNFL	1 3 6 mm ETDRS	1.06	15	27	54	32	48	23	24	28	40
P6666245	L	27	OCT Volume Scan	ILM	RNFL	1 3 6 mm ETDRS	1.06	16	26	53	30	43	23	24	30	45
P1308950	R	26	OCT Volume Scan	ILM	RNFL	1 3 6 mm ETDRS	1.14	14	30	63	33	48	23	25	34	43
P1308950	L	31	OCT Volume Scan	ILM	RNFL	1 3 6 mm ETDRS	1.13	15	29	60	33	44	25	26	34	44
P3219806	R	32	OCT Volume Scan	ILM	RNFL	1 3 6 mm ETDRS	1.2	14	29	61	35	48	25	25	37	54
P8465062	R	29	OCT Volume Scan	ILM	RNFL	1 3 6 mm ETDRS	1	13	25	47	31	40	23	26	29	42
P8465062	L	30	OCT Volume Scan	ILM	RNFL	1 3 6 mm ETDRS	1.05	13	28	51	30	43	22	24	33	46
P5532573	R	33	OCT Volume Scan	ILM	RNFL	1 3 6 mm ETDRS	1.21	13	29	66	31	42	23	25	36	58
P5532573	L	37	OCT Volume Scan	ILM	RNFL	1 3 6 mm ETDRS	1.23	14	28	69	32	44	24	26	36	56
P8544525	R	24	OCT Volume Scan	ILM	RNFL	1 3 6 mm ETDRS	0.97	14	25	46	28	42	20	24	28	40
P3848378	R	27	OCT Volume Scan	ILM	RNFL	1 3 6 mm ETDRS	1.03	15	26	52	30	42	22	24	31	43
P3848378	L	33	OCT Volume Scan	ILM	RNFL	1 3 6 mm ETDRS	1.09	14	28	56	30	43	23	26	34	46
P3167879	R	29	OCT Volume Scan	ILM	RNFL	1 3 6 mm ETDRS	1.02	18	29	49	31	38	26	25	34	43
P3167879	L	30	OCT Volume Scan	ILM	RNFL	1 3 6 mm ETDRS	1.04	17	32	53	32	39	24	24	32	42
P3542647	R	30	OCT Volume Scan	ILM	RNFL	1 3 6 mm ETDRS	1.06	14	28	52	31	42	24	24	34	45
P3542647	L	35	OCT Volume Scan	ILM	RNFL	1 3 6 mm ETDRS	1.11	14	29	57	33	44	24	25	35	45
P1710819	R	32	OCT Volume Scan	ILM	RNFL	1 3 6 mm ETDRS	0.96	13	21	49	25	36	19	22	28	45
P1710819	L	29	OCT Volume Scan	ILM	RNFL	1 3 6 mm ETDRS	1.01	14	25	54	26	41	20	24	29	41
P3386709	R	30	OCT Volume Scan	ILM	RNFL	1 3 6 mm ETDRS	1.11	14	25	57	27	43	21	23	32	52
P3386709	L	28	OCT Volume Scan	ILM	RNFL	1 3 6 mm ETDRS	1.12	13	27	60	26	44	22	23	32	51
P5523701	R	33	OCT Volume Scan	ILM	RNFL	1 3 6 mm ETDRS	1.11	14	27	59	33	45	21	25	30	45
P5523701	L	34	OCT Volume Scan	ILM	RNFL	1 3 6 mm ETDRS	1.11	14	26	58	32	46	21	25	29	45
P5785515	R	30	OCT Volume Scan	ILM	RNFL	1 3 6 mm ETDRS	1.26	14	31	67	36	47	24	28	37	56
P5785515	L	32	OCT Volume Scan	ILM	RNFL	1 3 6 mm ETDRS	1.29	14	30	66	37	50	25	28	36	60
P9883454	R	30	OCT Volume Scan	ILM	RNFL	1 3 6 mm ETDRS	1.03	14	23	50	30	45	20	24	28	43
P9883454	L	31	OCT Volume Scan	ILM	RNFL	1 3 6 mm ETDRS	1.05	13	24	53	27	41	21	24	31	48
P9053415	R	29	OCT Volume Scan	ILM	RNFL	1 3 6 mm ETDRS	1.1	15	28	60	30	39	21	25	32	48
P9053415	L	30	OCT Volume Scan	ILM	RNFL	1 3 6 mm ETDRS	1.1	16	28	58	31	41	23	26	32	46
P2076359	R	31	OCT Volume Scan	ILM	RNFL	1 3 6 mm ETDRS	1.08	15	26	55	32	43	23	26	32	44
P2076359	L	37	OCT Volume Scan	ILM	RNFL	1 3 6 mm ETDRS	1.1	13	25	57	32	43	24	27	33	45
P2924894	R	32	OCT Volume Scan	ILM	RNFL	1 3 6 mm ETDRS	1.23	14	27	66	31	44	23	25	34	61
P2924894	L	35	OCT Volume Scan	ILM	RNFL	1 3 6 mm ETDRS	1.25	13	28	68	32	44	22	27	33	60
P5200102	R	39	OCT Volume Scan	ILM	RNFL	1 3 6 mm ETDRS	1.21	12	24	60	30	50	22	26	33	57
P5200102	L	36	OCT Volume Scan	ILM	RNFL	1 3 6 mm ETDRS	1.19	13	25	61	32	48	22	26	31	55
P9019113	R	28	OCT Volume Scan	ILM	RNFL	1 3 6 mm ETDRS	1.11	15	29	60	33	42	22	23	33	47
P9836308	R	30	OCT Volume Scan	ILM	RNFL	1 3 6 mm ETDRS	1.13	15	29	58	32	42	24	26	35	49
P9836308	L	31	OCT Volume Scan	ILM	RNFL	1 3 6 mm ETDRS	1.07	17	28	58	30	38	24	24	33	46
P2575421	R	28	OCT Volume Scan	ILM	RNFL	1 3 6 mm ETDRS	1.4	17	33	75	38	52	27	29	40	64
P2575421	L	31	OCT Volume Scan	ILM	RNFL	1 3 6 mm ETDRS	1.31	14	30	72	33	49	23	24	35	63
P5643590	R	26	OCT Volume Scan	ILM	RNFL	1 3 6 mm ETDRS	1.12	16	30	56	32	44	23	27	35	45
P5643590	L	26	OCT Volume Scan	ILM	RNFL	1 3 6 mm ETDRS	1.06	15	27	55	30	39	24	25	32	46
P8069687	R	26	OCT Volume Scan	ILM	RNFL	1 3 6 mm ETDRS	0.99	16	29	47	31	40	25	23	32	40
P8069687	L	28	OCT Volume Scan	ILM	RNFL	1 3 6 mm ETDRS	0.9	14	23	44	23	34	17	20	28	43
P3943701	R	30	OCT Volume Scan	ILM	RNFL	1 3 6 mm ETDRS	1.05	12	26	54	25	40	19	25	29	50
P3943701	L	27	OCT Volume Scan	ILM	RNFL	1 3 6 mm ETDRS	1.09	15	28	56	30	41	22	23	29	50
P7310730	R	33	OCT Volume Scan	ILM	RNFL	1 3 6 mm ETDRS	1.23	14	30	64	34	49	23	28	33	53
P7310730	L	28	OCT Volume Scan	ILM	RNFL	1 3 6 mm ETDRS	1.17	14	27	62	31	45	24	27	33	50
P1610690	R	36	OCT Volume Scan	ILM	RNFL	1 3 6 mm ETDRS	1.2	16	28	62	33	50	24	26	35	51
P1610690	L	34	OCT Volume Scan	ILM	RNFL	1 3 6 mm ETDRS	1.15	15	25	59	30	47	23	26	33	48
P6006986	R	34	OCT Volume Scan	ILM	RNFL	1 3 6 mm ETDRS	1.18	14	27	63	32	48	23	26	31	49
P6006986	L	37	OCT Volume Scan	ILM	RNFL	1 3 6 mm ETDRS	1.23	14	29	69	30	47	21	26	33	55
P8658644	L	31	OCT Volume Scan	ILM	RNFL	1 3 6 mm ETDRS	1.19	12	26	62	35	46	22	27	33	53
P9835216	R	30	OCT Volume Scan	ILM	RNFL	1 3 6 mm ETDRS	1	14	25	48	29	42	21	22	29	44
P9835216	L	30	OCT Volume Scan	ILM	RNFL	1 3 6 mm ETDRS	1.03	16	26	50	31	41	22	22	29	46
P0793658	R	28	OCT Volume Scan	ILM	RNFL	1 3 6 mm ETDRS	1.01	14	24	51	29	39	20	22	28	46
P0793658	L	29	OCT Volume Scan	ILM	RNFL	1 3 6 mm ETDRS	1.13	13	26	59	30	45	22	23	33	51
P4283473	R	28	OCT Volume Scan	ILM	RNFL	1 3 6 mm ETDRS	1.27	14	28	66	36	50	26	27	39	55
P4283473	L	38	OCT Volume Scan	ILM	RNFL	1 3 6 mm ETDRS	1.37	14	31	74	33	51	24	29	38	65
P2045429	R	30	OCT Volume Scan	ILM	RNFL	1 3 6 mm ETDRS	1.1	13	25	55	32	48	22	23	29	48
P2045429	L	30	OCT Volume Scan	ILM	RNFL	1 3 6 mm ETDRS	1.11	14	27	60	28	44	20	23	31	49
P4506365	L	24	OCT Volume Scan	ILM	RNFL	1 3 6 mm ETDRS	1.08	14	28	63	30	41	23	23	29	43
P5477636	R	29	OCT Volume Scan	ILM	RNFL	1 3 6 mm ETDRS	1.16	13	28	64	31	44	21	25	32	51
P5477636	L	30	OCT Volume Scan	ILM	RNFL	1 3 6 mm ETDRS	1.18	14	28	64	32	44	22	26	32	54
P0933268	R	27	OCT Volume Scan	ILM	RNFL	1 3 6 mm ETDRS	1.37	15	29	79	34	48	24	27	38	65
P0933268	L	31	OCT Volume Scan	ILM	RNFL	1 3 6 mm ETDRS	1.52	16	34	93	37	52	25	27	40	71
P2968608	R	28	OCT Volume Scan	ILM	RNFL	1 3 6 mm ETDRS	1.1	15	27	56	30	41	23	25	33	49
P2968608	L	33	OCT Volume Scan	ILM	RNFL	1 3 6 mm ETDRS	1.1	14	28	57	32	42	23	25	31	48
P9275842	R	30	OCT Volume Scan	ILM	RNFL	1 3 6 mm ETDRS	1.06	16	25	53	30	42	24	26	31	43
P9275842	L	35	OCT Volume Scan	ILM	RNFL	1 3 6 mm ETDRS	1.1	14	27	59	29	42	23	25	32	47
P5690037	R	32	OCT Volume Scan	ILM	RNFL	1 3 6 mm ETDRS	1.2	14	26	64	32	48	21	24	32	54
P5690037	L	30	OCT Volume Scan	ILM	RNFL	1 3 6 mm ETDRS	1.16	16	27	66	32	47	22	24	31	47
P4574120	R	29	OCT Volume Scan	ILM	RNFL	1 3 6 mm ETDRS	1.08	14	23	55	26	44	21	25	30	49
P4574120	L	35	OCT Volume Scan	ILM	RNFL	1 3 6 mm ETDRS	1.07	14	23	54	28	41	22	25	31	49
P7535260	R	27	OCT Volume Scan	ILM	RNFL	1 3 6 mm ETDRS	1.14	16	28	58	33	43	23	25	34	50
P7535260	L	32	OCT Volume Scan	ILM	RNFL	1 3 6 mm ETDRS	1.2	16	29	61	39	47	25	27	35	51
P7418621	R	36	OCT Volume Scan	ILM	RNFL	1 3 6 mm ETDRS	1.19	13	25	59	33	49	24	27	33	52
P7418621	L	34	OCT Volume Scan	ILM	RNFL	1 3 6 mm ETDRS	1.25	14	29	63	33	52	26	28	35	55
P0485791	R	30	OCT Volume Scan	ILM	RNFL	1 3 6 mm ETDRS	1.15	15	26	61	33	47	23	25	31	48
P0485791	L	31	OCT Volume Scan	ILM	RNFL	1 3 6 mm ETDRS	1.17	14	27	61	33	48	23	26	34	50
P7086974	R	36	OCT Volume Scan	ILM	RNFL	1 3 6 mm ETDRS	1.24	12	27	66	32	51	21	23	30	58
P7086974	L	34	OCT Volume Scan	ILM	RNFL	1 3 6 mm ETDRS	1.22	12	25	66	30	48	20	24	32	58
P8392433	R	24	OCT Volume Scan	ILM	RNFL	1 3 6 mm ETDRS	1.11	14	30	57	30	40	24	25	34	51
P8392433	L	25	OCT Volume Scan	ILM	RNFL	1 3 6 mm ETDRS	1.13	13	27	60	31	43	23	24	33	51
P1659379	R	28	OCT Volume Scan	ILM	RNFL	1 3 6 mm ETDRS	1.04	15	26	52	30	40	22	25	31	44
P1659379	L	29	OCT Volume Scan	ILM	RNFL	1 3 6 mm ETDRS	1.06	13	26	54	26	40	21	25	33	47
P7809979	R	33	OCT Volume Scan	ILM	RNFL	1 3 6 mm ETDRS	1.09	14	27	53	33	43	22	25	34	48
P7809979	L	31	OCT Volume Scan	ILM	RNFL	1 3 6 mm ETDRS	1.08	14	29	55	33	41	23	24	34	47
P2865366	R	29	OCT Volume Scan	ILM	RNFL	1 3 6 mm ETDRS	1.18	14	28	62	31	48	22	24	35	51
P2865366	L	30	OCT Volume Scan	ILM	RNFL	1 3 6 mm ETDRS	1.29	15	31	72	33	47	23	25	36	61
P3064698	R	26	OCT Volume Scan	ILM	RNFL	1 3 6 mm ETDRS	1.07	14	24	53	29	42	22	24	31	49
P3064698	L	31	OCT Volume Scan	ILM	RNFL	1 3 6 mm ETDRS	1.04	11	24	54	27	41	19	22	30	48
P6652614	R	28	OCT Volume Scan	ILM	RNFL	1 3 6 mm ETDRS	1.14	15	30	57	35	47	24	29	35	43
P6652614	L	32	OCT Volume Scan	ILM	RNFL	1 3 6 mm ETDRS	1.16	16	30	56	32	44	25	29	37	51
P1113922	L	25	OCT Volume Scan	ILM	RNFL	1 3 6 mm ETDRS	0.99	13	25	49	28	36	23	23	32	46
P1113922	R	22	OCT Volume Scan	ILM	RNFL	1 3 6 mm ETDRS	1.04	14	26	48	31	38	25	29	34	44
P6648724	R	35	OCT Volume Scan	ILM	RNFL	1 3 6 mm ETDRS	1.21	14	26	64	32	49	22	26	33	54
P6648724	L	34	OCT Volume Scan	ILM	RNFL	1 3 6 mm ETDRS	1.26	14	28	68	33	54	21	26	33	54
P6963112	R	32	OCT Volume Scan	ILM	RNFL	1 3 6 mm ETDRS	1.09	12	25	58	28	43	21	24	32	46
P6963112	L	27	OCT Volume Scan	ILM	RNFL	1 3 6 mm ETDRS	1.08	15	27	59	31	43	22	22	33	43
P4403279	R	28	OCT Volume Scan	ILM	RNFL	1 3 6 mm ETDRS	1.29	14	32	65	34	49	25	29	37	61
P4403279	L	27	OCT Volume Scan	ILM	RNFL	1 3 6 mm ETDRS	1.25	15	30	62	33	46	25	29	37	60
P4382144	R	27	OCT Volume Scan	ILM	RNFL	1 3 6 mm ETDRS	1.08	15	24	56	34	44	26	25	34	43
P4382144	L	32	OCT Volume Scan	ILM	RNFL	1 3 6 mm ETDRS	1.11	13	28	59	33	42	25	23	36	47
P7650961	R	24	OCT Volume Scan	ILM	RNFL	1 3 6 mm ETDRS	1.36	14	28	77	36	51	23	24	36	66
P7650961	L	23	OCT Volume Scan	ILM	RNFL	1 3 6 mm ETDRS	1.35	13	31	77	39	51	24	24	36	63
P5656420	R	31	OCT Volume Scan	ILM	RNFL	1 3 6 mm ETDRS	1.17	13	29	59	33	44	23	27	33	54
P5656420	L	31	OCT Volume Scan	ILM	RNFL	1 3 6 mm ETDRS	1.17	14	28	59	34	43	25	26	35	56
P0849042	R	31	OCT Volume Scan	ILM	RNFL	1 3 6 mm ETDRS	1.18	15	28	59	34	47	25	28	34	51
P0849042	L	31	OCT Volume Scan	ILM	RNFL	1 3 6 mm ETDRS	1.18	14	27	59	30	45	24	28	38	54
P5826711	R	30	OCT Volume Scan	ILM	RNFL	1 3 6 mm ETDRS	1.2	16	26	63	31	44	23	25	33	59
P5826711	L	31	OCT Volume Scan	ILM	RNFL	1 3 6 mm ETDRS	1.26	16	29	61	33	43	25	28	38	66
P8148437	R	32	OCT Volume Scan	ILM	RNFL	1 3 6 mm ETDRS	1.02	15	25	50	28	42	22	23	27	45
P8148437	L	29	OCT Volume Scan	ILM	RNFL	1 3 6 mm ETDRS	1.01	15	26	48	28	41	22	24	27	45
P3370664	R	26	OCT Volume Scan	ILM	RNFL	1 3 6 mm ETDRS	1.13	13	26	59	28	47	22	25	32	48
P3370664	L	28	OCT Volume Scan	ILM	RNFL	1 3 6 mm ETDRS	1.12	13	23	58	29	44	21	24	34	51
P9275765	R	30	OCT Volume Scan	ILM	RNFL	1 3 6 mm ETDRS	1.05	15	26	54	29	39	23	25	32	47
P9275765	L	31	OCT Volume Scan	ILM	RNFL	1 3 6 mm ETDRS	1.02	14	26	54	28	36	23	23	30	46
P7507170	R	27	OCT Volume Scan	ILM	RNFL	1 3 6 mm ETDRS	1.06	15	27	55	32	40	24	24	32	46
P7507170	L	28	OCT Volume Scan	ILM	RNFL	1 3 6 mm ETDRS	1.08	13	26	56	30	40	23	26	32	47
P5740638	R	26	OCT Volume Scan	ILM	RNFL	1 3 6 mm ETDRS	1.13	15	28	59	32	43	24	26	33	47
P5740638	L	29	OCT Volume Scan	ILM	RNFL	1 3 6 mm ETDRS	1.16	15	27	63	32	42	24	24	34	53
P0791490	R	30	OCT Volume Scan	ILM	RNFL	1 3 6 mm ETDRS	1.09	14	29	58	31	41	24	24	34	45
P0791490	L	34	OCT Volume Scan	ILM	RNFL	1 3 6 mm ETDRS	1.08	14	27	55	32	42	24	26	33	45
P8215041	R	31	OCT Volume Scan	ILM	RNFL	1 3 6 mm ETDRS	1.03	15	30	55	29	39	22	23	31	41
P8215041	L	31	OCT Volume Scan	ILM	RNFL	1 3 6 mm ETDRS	1.03	15	29	54	27	36	23	25	34	43
P1286312	R	29	OCT Volume Scan	ILM	RNFL	1 3 6 mm ETDRS	1.02	13	21	48	26	41	21	25	27	49
P1286312	L	30	OCT Volume Scan	ILM	RNFL	1 3 6 mm ETDRS	1.08	14	25	50	27	43	24	27	30	51
P0817801	R	27	OCT Volume Scan	ILM	RNFL	1 3 6 mm ETDRS	1.18	16	29	57	32	43	26	26	36	56
P0817801	L	34	OCT Volume Scan	ILM	RNFL	1 3 6 mm ETDRS	1.22	14	29	60	33	44	25	28	35	59
P1384156	R	28	OCT Volume Scan	ILM	RNFL	1 3 6 mm ETDRS	1.1	14	27	59	31	40	23	26	32	48
P1384156	L	27	OCT Volume Scan	ILM	RNFL	1 3 6 mm ETDRS	1.16	14	29	61	31	42	24	26	34	53
P3993787	R	28	OCT Volume Scan	ILM	RNFL	1 3 6 mm ETDRS	1.17	13	26	64	34	47	22	26	32	49
P3993787	L	31	OCT Volume Scan	ILM	RNFL	1 3 6 mm ETDRS	1.23	13	28	70	36	50	22	26	33	48
P4243069	R	26	OCT Volume Scan	ILM	RNFL	1 3 6 mm ETDRS	1.11	14	27	56	33	44	24	27	32	46
P4243069	L	28	OCT Volume Scan	ILM	RNFL	1 3 6 mm ETDRS	1.07	13	25	54	30	39	25	27	34	46
P5622184	R	28	OCT Volume Scan	ILM	RNFL	1 3 6 mm ETDRS	1.04	13	24	52	29	42	22	23	30	46
P5622184	L	28	OCT Volume Scan	ILM	RNFL	1 3 6 mm ETDRS	1.12	14	27	57	32	43	25	26	34	48
P1222436	R	32	OCT Volume Scan	ILM	RNFL	1 3 6 mm ETDRS	1.19	15	29	62	34	47	24	27	34	51
P1222436	L	36	OCT Volume Scan	ILM	RNFL	1 3 6 mm ETDRS	1.2	15	28	61	32	47	24	28	35	53
P2013995	R	29	OCT Volume Scan	ILM	RNFL	1 3 6 mm ETDRS	1.07	11	23	57	29	44	20	23	30	46
P8116443	R	32	OCT Volume Scan	ILM	RNFL	1 3 6 mm ETDRS	1.22	13	29	62	32	49	24	27	36	55
P8116443	L	36	OCT Volume Scan	ILM	RNFL	1 3 6 mm ETDRS	1.22	12	27	63	29	43	23	28	35	61
P4679876	R	31	OCT Volume Scan	ILM	RNFL	1 3 6 mm ETDRS	0.94	14	26	48	27	35	21	23	30	39
P4679876	L	29	OCT Volume Scan	ILM	RNFL	1 3 6 mm ETDRS	0.92	14	25	47	25	33	21	23	31	38
P8079382	R	30	OCT Volume Scan	ILM	RNFL	1 3 6 mm ETDRS	1.05	19	27	50	31	43	23	25	31	44
P8079382	L	33	OCT Volume Scan	ILM	RNFL	1 3 6 mm ETDRS	1.06	13	26	55	27	38	21	25	30	49
P0074264	R	36	OCT Volume Scan	ILM	RNFL	1 3 6 mm ETDRS	1.1	16	29	60	32	36	25	25	37	48
P0074264	L	34	OCT Volume Scan	ILM	RNFL	1 3 6 mm ETDRS	1.07	15	28	56	29	37	24	26	35	46
P5515927	R	30	OCT Volume Scan	ILM	RNFL	1 3 6 mm ETDRS	1.09	14	25	57	32	42	23	25	34	46
P5515927	L	34	OCT Volume Scan	ILM	RNFL	1 3 6 mm ETDRS	1.11	14	27	59	33	43	23	25	33	47
P9319321	R	29	OCT Volume Scan	ILM	RNFL	1 3 6 mm ETDRS	1.26	14	34	70	42	49	23	26	37	50
P9319321	L	33	OCT Volume Scan	ILM	RNFL	1 3 6 mm ETDRS	1.2	14	31	66	34	48	22	25	37	48
P5821755	R	34	OCT Volume Scan	ILM	RNFL	1 3 6 mm ETDRS	1.11	15	30	58	30	42	22	25	31	49
P5821755	L	32	OCT Volume Scan	ILM	RNFL	1 3 6 mm ETDRS	1.12	15	29	58	32	42	23	25	34	49
P2060958	R	30	OCT Volume Scan	ILM	RNFL	1 3 6 mm ETDRS	1.03	15	26	50	30	40	23	26	31	45
P2060958	L	25	OCT Volume Scan	ILM	RNFL	1 3 6 mm ETDRS	1.06	14	26	52	29	40	23	25	33	48
P7177575	R	27	OCT Volume Scan	ILM	RNFL	1 3 6 mm ETDRS	1.04	13	25	50	29	42	22	26	28	45
P7177575	L	26	OCT Volume Scan	ILM	RNFL	1 3 6 mm ETDRS	1.02	13	26	50	30	41	23	24	28	44
P3789859	R	29	OCT Volume Scan	ILM	RNFL	1 3 6 mm ETDRS	1.12	13	27	58	31	44	23	25	33	47
P3789859	L	32	OCT Volume Scan	ILM	RNFL	1 3 6 mm ETDRS	1.08	12	24	56	31	43	24	25	31	45
P0293198	R	29	OCT Volume Scan	ILM	RNFL	1 3 6 mm ETDRS	1.11	17	33	53	35	46	26	23	38	44
P0293198	L	28	OCT Volume Scan	ILM	RNFL	1 3 6 mm ETDRS	1.13	18	34	59	35	43	24	23	36	47
P6359003	R	31	OCT Volume Scan	ILM	RNFL	1 3 6 mm ETDRS	1.02	13	26	56	33	39	21	23	29	40
P6359003	L	32	OCT Volume Scan	ILM	RNFL	1 3 6 mm ETDRS	1.01	12	24	55	29	38	21	23	32	42
P7447806	R	32	OCT Volume Scan	ILM	RNFL	1 3 6 mm ETDRS	1.15	13	26	62	33	45	22	25	32	49
P7447806	L	31	OCT Volume Scan	ILM	RNFL	1 3 6 mm ETDRS	1.18	13	28	63	32	49	23	26	34	48
P4729130	R	22	OCT Volume Scan	ILM	RNFL	1 3 6 mm ETDRS	1.05	15	27	54	30	41	21	24	32	44
P4729130	L	28	OCT Volume Scan	ILM	RNFL	1 3 6 mm ETDRS	1.05	17	25	52	31	41	23	27	30	44
P1217544	R	34	OCT Volume Scan	ILM	RNFL	1 3 6 mm ETDRS	1.08	13	28	52	32	45	22	26	32	45
P1217544	L	35	OCT Volume Scan	ILM	RNFL	1 3 6 mm ETDRS	1.02	14	27	50	29	39	25	26	32	42
P5426359	R	25	OCT Volume Scan	ILM	RNFL	1 3 6 mm ETDRS	1.09	14	28	53	32	43	23	26	33	46
P5426359	L	31	OCT Volume Scan	ILM	RNFL	1 3 6 mm ETDRS	1	15	24	48	30	39	22	25	32	44
P0667745	R	25	OCT Volume Scan	ILM	RNFL	1 3 6 mm ETDRS	1.26	15	27	64	34	45	23	28	35	63
P0667745	L	26	OCT Volume Scan	ILM	RNFL	1 3 6 mm ETDRS	1.21	15	27	64	29	40	20	24	38	64
P6533649	R	35	OCT Volume Scan	ILM	RNFL	1 3 6 mm ETDRS	1.26	13	29	71	33	44	24	26	36	58
P6533649	L	33	OCT Volume Scan	ILM	RNFL	1 3 6 mm ETDRS	1.26	13	28	72	29	41	23	25	36	64
P9960863	R	36	OCT Volume Scan	ILM	RNFL	1 3 6 mm ETDRS	1.3	14	29	64	35	62	22	29	33	53
P9960863	L	34	OCT Volume Scan	ILM	RNFL	1 3 6 mm ETDRS	1.22	14	28	62	34	52	23	26	33	53
P5737741	R	29	OCT Volume Scan	ILM	RNFL	1 3 6 mm ETDRS	1.07	14	27	56	31	42	21	26	30	45
P5737741	L	31	OCT Volume Scan	ILM	RNFL	1 3 6 mm ETDRS	1.08	13	26	55	30	41	23	26	30	48
P1026353	R	28	OCT Volume Scan	ILM	RNFL	1 3 6 mm ETDRS	1.04	15	28	54	31	38	24	25	33	44
P1026353	L	26	OCT Volume Scan	ILM	RNFL	1 3 6 mm ETDRS	1.1	16	31	54	32	39	25	26	33	50
P6998341	R	33	OCT Volume Scan	ILM	RNFL	1 3 6 mm ETDRS	1.13	14	25	59	31	43	22	24	33	51
P6998341	L	35	OCT Volume Scan	ILM	RNFL	1 3 6 mm ETDRS	1.09	14	25	58	29	41	21	23	32	49
P6611679	R	27	OCT Volume Scan	ILM	RNFL	1 3 6 mm ETDRS	1.02	14	27	50	31	39	24	25	30	43
P6611679	L	29	OCT Volume Scan	ILM	RNFL	1 3 6 mm ETDRS	0.97	14	25	47	29	37	24	25	30	40
P0490972	R	25	OCT Volume Scan	ILM	RNFL	1 3 6 mm ETDRS	1.12	15	28	59	31	43	23	25	32	47
P0490972	L	25	OCT Volume Scan	ILM	RNFL	1 3 6 mm ETDRS	1.06	15	27	56	30	39	22	23	31	47
P7922993	R	29	OCT Volume Scan	ILM	RNFL	1 3 6 mm ETDRS	1.16	14	27	59	32	46	23	25	34	52
P7922993	L	30	OCT Volume Scan	ILM	RNFL	1 3 6 mm ETDRS	1.17	14	29	61	30	46	22	25	35	54
P5187166	R	30	OCT Volume Scan	ILM	RNFL	1 3 6 mm ETDRS	1.18	14	32	60	34	43	24	28	37	50
P5187166	L	27	OCT Volume Scan	ILM	RNFL	1 3 6 mm ETDRS	1.07	16	30	55	34	41	24	24	34	44
P4258677	R	30	OCT Volume Scan	ILM	RNFL	1 3 6 mm ETDRS	1.04	13	26	53	31	42	22	24	29	43
P4258677	L	31	OCT Volume Scan	ILM	RNFL	1 3 6 mm ETDRS	1.03	13	23	52	28	41	22	22	30	46
P7881871	R	27	OCT Volume Scan	ILM	RNFL	1 3 6 mm ETDRS	1.07	15	30	55	34	42	26	23	33	44
P7881871	L	28	OCT Volume Scan	ILM	RNFL	1 3 6 mm ETDRS	1.07	15	30	53	33	42	26	24	32	45
P4115692	L	30	OCT Volume Scan	ILM	RNFL	1 3 6 mm ETDRS	1.06	14	28	51	33	39	22	26	31	47
P4810263	R	24	OCT Volume Scan	ILM	RNFL	1 3 6 mm ETDRS	1.14	14	28	58	33	44	24	27	34	48
P4810263	L	28	OCT Volume Scan	ILM	RNFL	1 3 6 mm ETDRS	1.12	13	28	56	32	41	23	26	34	51
P1816289	R	30	OCT Volume Scan	ILM	RNFL	1 3 6 mm ETDRS	1.11	15	27	59	31	41	22	25	31	49
P1816289	L	29	OCT Volume Scan	ILM	RNFL	1 3 6 mm ETDRS	1.15	15	28	60	29	40	23	25	33	56
P3213189	R	30	OCT Volume Scan	ILM	RNFL	1 3 6 mm ETDRS	1.08	14	27	57	31	41	24	26	32	44
P3213189	L	29	OCT Volume Scan	ILM	RNFL	1 3 6 mm ETDRS	1.07	14	26	54	30	42	23	25	34	46
P8455330	R	26	OCT Volume Scan	ILM	RNFL	1 3 6 mm ETDRS	1.09	14	29	54	31	44	23	24	32	47
P8455330	L	26	OCT Volume Scan	ILM	RNFL	1 3 6 mm ETDRS	1.23	15	33	65	32	43	24	26	37	58
P1869038	R	32	OCT Volume Scan	ILM	RNFL	1 3 6 mm ETDRS	1.1	15	30	55	33	44	24	26	33	46
P1869038	L	33	OCT Volume Scan	ILM	RNFL	1 3 6 mm ETDRS	1.06	15	26	53	30	40	24	26	33	45
P4172911	R	31	OCT Volume Scan	ILM	RNFL	1 3 6 mm ETDRS	1.16	13	25	55	31	46	22	28	32	55
P4172911	L	31	OCT Volume Scan	ILM	RNFL	1 3 6 mm ETDRS	1.13	14	26	53	30	44	23	28	30	53
P9890345	R	27	OCT Volume Scan	ILM	RNFL	1 3 6 mm ETDRS	1.18	17	34	61	36	46	24	26	37	48
P9890345	L	34	OCT Volume Scan	ILM	RNFL	1 3 6 mm ETDRS	1.14	15	31	60	34	42	24	25	34	49
P2365998	R	30	OCT Volume Scan	ILM	RNFL	1 3 6 mm ETDRS	1.18	13	28	58	32	45	25	27	35	55
P2365998	L	33	OCT Volume Scan	ILM	RNFL	1 3 6 mm ETDRS	1.12	13	28	53	32	45	24	26	33	50
P9168323	R	26	OCT Volume Scan	ILM	RNFL	1 3 6 mm ETDRS	1.06	14	26	55	31	40	23	24	30	48
P9168323	L	28	OCT Volume Scan	ILM	RNFL	1 3 6 mm ETDRS	0.96	14	22	45	26	34	23	24	30	45
P9183974	R	29	OCT Volume Scan	ILM	RNFL	1 3 6 mm ETDRS	1.21	13	25	62	30	44	22	28	30	60
P9183974	L	32	OCT Volume Scan	ILM	RNFL	1 3 6 mm ETDRS	1.25	13	25	64	28	44	23	27	36	64
P0912964	R	33	OCT Volume Scan	ILM	RNFL	1 3 6 mm ETDRS	1.06	14	26	54	29	40	22	25	32	46
P0912964	L	29	OCT Volume Scan	ILM	RNFL	1 3 6 mm ETDRS	1.01	14	25	52	27	38	22	22	32	45
P4636527	R	29	OCT Volume Scan	ILM	RNFL	1 3 6 mm ETDRS	0.98	15	28	53	31	37	23	23	32	37
P4636527	L	29	OCT Volume Scan	ILM	RNFL	1 3 6 mm ETDRS	1.06	15	29	56	30	38	23	24	32	45
P5022163	R	34	OCT Volume Scan	ILM	RNFL	1 3 6 mm ETDRS	1.11	14	27	52	32	42	23	26	35	53
P5022163	L	32	OCT Volume Scan	ILM	RNFL	1 3 6 mm ETDRS	1.11	13	27	53	32	41	23	25	34	54
P3136690	R	30	OCT Volume Scan	ILM	RNFL	1 3 6 mm ETDRS	1.19	15	28	66	35	46	22	26	32	50
P3136690	L	36	OCT Volume Scan	ILM	RNFL	1 3 6 mm ETDRS	1.23	15	28	69	34	46	22	26	33	54
P0473396	R	33	OCT Volume Scan	ILM	RNFL	1 3 6 mm ETDRS	1.01	13	24	52	26	38	23	22	32	45
P0473396	L	32	OCT Volume Scan	ILM	RNFL	1 3 6 mm ETDRS	1.01	13	27	51	25	35	19	22	32	49
P2416857	R	32	OCT Volume Scan	ILM	RNFL	1 3 6 mm ETDRS	1.08	14	28	53	31	44	24	26	33	45
P2416857	L	35	OCT Volume Scan	ILM	RNFL	1 3 6 mm ETDRS	1.06	14	28	50	30	42	25	26	33	45
P0955297	R	30	OCT Volume Scan	ILM	RNFL	1 3 6 mm ETDRS	0.99	14	28	51	28	36	23	22	31	43
P0955297	L	35	OCT Volume Scan	ILM	RNFL	1 3 6 mm ETDRS	1.05	14	31	52	29	36	24	25	34	48
P2382499	R	25	OCT Volume Scan	ILM	RNFL	1 3 6 mm ETDRS	1.25	15	29	68	36	41	27	28	40	59
P2382499	L	32	OCT Volume Scan	ILM	RNFL	1 3 6 mm ETDRS	1.2	15	29	66	34	44	23	26	39	51
P8077911	R	27	OCT Volume Scan	ILM	RNFL	1 3 6 mm ETDRS	1.19	15	29	60	32	45	24	25	36	57
P8077911	L	35	OCT Volume Scan	ILM	RNFL	1 3 6 mm ETDRS	1.31	14	32	65	34	46	24	28	39	68
P8949782	R	28	OCT Volume Scan	ILM	RNFL	1 3 6 mm ETDRS	1.21	16	30	72	34	45	23	24	32	49
P8949782	L	31	OCT Volume Scan	ILM	RNFL	1 3 6 mm ETDRS	1.25	14	29	71	27	43	23	25	35	60
