# Supplementary material for: Normative Data and Minimally Detectable Change for Inner Retinal Layer Thicknesses Using a Semi-automated OCT Image Segmentation Pipeline
Source: Front Neurol. 2019 Nov 25;10:1117. doi: 10.3389/fneur.2019.01117 (PMC6886563; doi:10.3389/fneur.2019.01117)
Supplement: Supplementary file 2 [file Data_Sheet_2.ZIP › Data-and-shiny/Data/OCT_Measurements/thickness_report_IPL_INL_6_mm.csv]

PatientID	Eye	Quality	ImageType	Uppaer_Layer	Lower_Layer	GridType	TotalVolume_mm3	Mean_C0_micron	Mean_N1_micron	Mean_N2_micron	Mean_S1_micron	Mean_S2_micron	Mean_T1_micron	Mean_T2_micron	Mean_I1_micron	Mean_I2_micron
P6964692	R	27	OCT Volume Scan	IPL	INL	1 3 6 mm ETDRS	1.04	15	48	36	46	36	36	36	45	34
P6964692	L	31	OCT Volume Scan	IPL	INL	1 3 6 mm ETDRS	1.05	15	46	37	48	36	37	37	45	34
P2861394	L	30	OCT Volume Scan	IPL	INL	1 3 6 mm ETDRS	0.87	19	36	28	40	31	40	31	37	26
P2861394	R	29	OCT Volume Scan	IPL	INL	1 3 6 mm ETDRS	0.88	19	37	29	38	29	37	31	41	28
P2268515	R	30	OCT Volume Scan	IPL	INL	1 3 6 mm ETDRS	0.97	17	40	35	41	32	40	34	43	32
P2268515	L	29	OCT Volume Scan	IPL	INL	1 3 6 mm ETDRS	0.97	17	42	37	41	33	37	32	42	30
P5513148	R	32	OCT Volume Scan	IPL	INL	1 3 6 mm ETDRS	1.13	21	47	39	49	37	46	39	49	38
P5513148	L	31	OCT Volume Scan	IPL	INL	1 3 6 mm ETDRS	1.11	17	45	38	47	39	46	38	47	37
P7194689	R	30	OCT Volume Scan	IPL	INL	1 3 6 mm ETDRS	0.95	14	40	37	39	32	35	33	40	31
P7194689	L	30	OCT Volume Scan	IPL	INL	1 3 6 mm ETDRS	0.97	17	40	37	42	33	38	33	39	31
P4231065	R	31	OCT Volume Scan	IPL	INL	1 3 6 mm ETDRS	1.01	22	44	33	45	33	44	35	45	32
P4231065	L	30	OCT Volume Scan	IPL	INL	1 3 6 mm ETDRS	0.99	21	44	34	43	35	38	33	44	31
P9807642	R	26	OCT Volume Scan	IPL	INL	1 3 6 mm ETDRS	0.95	25	42	33	40	31	39	33	42	31
P9807642	L	26	OCT Volume Scan	IPL	INL	1 3 6 mm ETDRS	0.94	25	41	34	40	31	39	31	41	30
P6848297	R	31	OCT Volume Scan	IPL	INL	1 3 6 mm ETDRS	0.91	14	38	31	40	31	40	32	39	30
P6848297	L	29	OCT Volume Scan	IPL	INL	1 3 6 mm ETDRS	0.9	13	43	36	38	32	33	29	38	27
P4809319	R	34	OCT Volume Scan	IPL	INL	1 3 6 mm ETDRS	0.95	21	43	31	40	31	38	35	41	32
P4809319	L	33	OCT Volume Scan	IPL	INL	1 3 6 mm ETDRS	0.96	20	43	32	42	34	39	34	41	31
P3921175	R	24	OCT Volume Scan	IPL	INL	1 3 6 mm ETDRS	0.98	20	38	35	40	33	35	35	39	34
P3921175	L	28	OCT Volume Scan	IPL	INL	1 3 6 mm ETDRS	0.98	16	39	38	38	35	36	33	40	31
P3431780	R	26	OCT Volume Scan	IPL	INL	1 3 6 mm ETDRS	1.17	27	48	38	50	37	49	44	51	40
P3431780	L	35	OCT Volume Scan	IPL	INL	1 3 6 mm ETDRS	1.11	26	47	37	48	38	45	41	47	35
P7290497	R	22	OCT Volume Scan	IPL	INL	1 3 6 mm ETDRS	1	22	47	36	45	31	40	32	46	34
P7290497	L	26	OCT Volume Scan	IPL	INL	1 3 6 mm ETDRS	0.99	21	47	36	46	32	42	33	44	31
P4385723	L	28	OCT Volume Scan	IPL	INL	1 3 6 mm ETDRS	1.01	29	44	33	46	34	43	37	43	31
P0596779	R	27	OCT Volume Scan	IPL	INL	1 3 6 mm ETDRS	1.09	21	48	37	46	36	44	38	48	36
P0596779	L	31	OCT Volume Scan	IPL	INL	1 3 6 mm ETDRS	1.09	22	46	38	49	38	45	37	46	36
P3980443	R	28	OCT Volume Scan	IPL	INL	1 3 6 mm ETDRS	1.06	22	50	36	46	35	44	38	45	33
P3980443	L	31	OCT Volume Scan	IPL	INL	1 3 6 mm ETDRS	1.05	20	46	36	47	35	46	37	43	33
P7379954	R	29	OCT Volume Scan	IPL	INL	1 3 6 mm ETDRS	0.95	28	43	33	42	29	42	31	43	30
P7379954	L	27	OCT Volume Scan	IPL	INL	1 3 6 mm ETDRS	0.96	25	42	33	43	31	40	33	42	30
P1824918	R	21	OCT Volume Scan	IPL	INL	1 3 6 mm ETDRS	0.93	23	36	32	40	32	37	33	41	30
P1824918	L	28	OCT Volume Scan	IPL	INL	1 3 6 mm ETDRS	0.96	25	44	34	43	33	41	30	44	30
P1754518	R	33	OCT Volume Scan	IPL	INL	1 3 6 mm ETDRS	0.97	18	43	34	39	33	39	34	42	32
P1754518	L	33	OCT Volume Scan	IPL	INL	1 3 6 mm ETDRS	0.97	20	44	35	40	32	38	31	42	32
P5315514	R	31	OCT Volume Scan	IPL	INL	1 3 6 mm ETDRS	1.13	17	48	41	48	37	44	40	48	36
P5315514	L	27	OCT Volume Scan	IPL	INL	1 3 6 mm ETDRS	1.12	18	50	41	49	37	44	38	46	36
P5318276	R	26	OCT Volume Scan	IPL	INL	1 3 6 mm ETDRS	0.94	19	40	33	39	31	38	33	39	30
P5318276	L	29	OCT Volume Scan	IPL	INL	1 3 6 mm ETDRS	0.95	17	45	37	40	32	36	31	39	29
P6344009	R	28	OCT Volume Scan	IPL	INL	1 3 6 mm ETDRS	0.95	16	38	35	39	33	37	32	39	33
P6344009	L	30	OCT Volume Scan	IPL	INL	1 3 6 mm ETDRS	0.95	16	38	34	40	34	36	31	38	31
P8494318	R	26	OCT Volume Scan	IPL	INL	1 3 6 mm ETDRS	0.93	18	41	31	40	31	40	33	39	31
P8494318	L	32	OCT Volume Scan	IPL	INL	1 3 6 mm ETDRS	0.95	19	44	32	42	32	42	32	41	30
P7244553	L	35	OCT Volume Scan	IPL	INL	1 3 6 mm ETDRS	1.12	23	47	39	48	38	48	39	48	35
P6110235	R	31	OCT Volume Scan	IPL	INL	1 3 6 mm ETDRS	1.01	29	47	36	42	30	43	33	48	34
P6110235	L	29	OCT Volume Scan	IPL	INL	1 3 6 mm ETDRS	1.02	27	51	37	48	34	40	30	45	32
P7224434	R	29	OCT Volume Scan	IPL	INL	1 3 6 mm ETDRS	0.99	25	43	32	44	32	43	35	46	33
P7224434	L	31	OCT Volume Scan	IPL	INL	1 3 6 mm ETDRS	1.01	25	45	36	45	34	42	33	45	31
P3229589	L	32	OCT Volume Scan	IPL	INL	1 3 6 mm ETDRS	0.98	19	43	36	43	32	39	31	43	32
P3229589	R	28	OCT Volume Scan	IPL	INL	1 3 6 mm ETDRS	0.99	18	44	35	42	32	38	33	43	34
P3617887	R	31	OCT Volume Scan	IPL	INL	1 3 6 mm ETDRS	1.11	19	48	42	45	37	39	38	47	38
P3617887	L	35	OCT Volume Scan	IPL	INL	1 3 6 mm ETDRS	1.09	18	44	40	46	40	40	36	45	35
P2282633	L	36	OCT Volume Scan	IPL	INL	1 3 6 mm ETDRS	1.08	17	44	38	47	37	44	37	44	36
P2282633	R	32	OCT Volume Scan	IPL	INL	1 3 6 mm ETDRS	1.11	17	44	37	45	37	48	43	46	37
P2937141	R	28	OCT Volume Scan	IPL	INL	1 3 6 mm ETDRS	1.02	20	43	37	43	35	40	35	43	33
P2937141	L	33	OCT Volume Scan	IPL	INL	1 3 6 mm ETDRS	1.01	17	44	38	43	34	39	33	42	33
P6309761	L	33	OCT Volume Scan	IPL	INL	1 3 6 mm ETDRS	1.08	23	49	37	49	38	44	36	47	33
P6309761	R	24	OCT Volume Scan	IPL	INL	1 3 6 mm ETDRS	1.08	22	47	40	49	36	39	37	46	34
P0921050	R	28	OCT Volume Scan	IPL	INL	1 3 6 mm ETDRS	0.98	17	48	36	42	31	39	34	43	30
P0921050	L	28	OCT Volume Scan	IPL	INL	1 3 6 mm ETDRS	0.98	17	41	34	43	32	44	36	43	31
P4337012	R	24	OCT Volume Scan	IPL	INL	1 3 6 mm ETDRS	0.89	18	41	29	39	28	42	32	39	27
P4337012	L	22	OCT Volume Scan	IPL	INL	1 3 6 mm ETDRS	0.88	20	41	30	40	31	35	30	37	27
P4308628	R	33	OCT Volume Scan	IPL	INL	1 3 6 mm ETDRS	0.98	16	43	34	42	33	39	34	41	32
P4308628	L	33	OCT Volume Scan	IPL	INL	1 3 6 mm ETDRS	0.97	17	44	34	42	34	38	33	42	31
P4936851	R	27	OCT Volume Scan	IPL	INL	1 3 6 mm ETDRS	0.92	16	43	32	40	30	38	32	39	29
P4936851	L	27	OCT Volume Scan	IPL	INL	1 3 6 mm ETDRS	0.8	14	34	28	35	27	35	28	34	25
P4258303	R	27	OCT Volume Scan	IPL	INL	1 3 6 mm ETDRS	1.06	32	48	33	47	32	49	39	49	34
P3122612	R	28	OCT Volume Scan	IPL	INL	1 3 6 mm ETDRS	1	30	46	33	44	32	44	35	43	31
P3122612	L	32	OCT Volume Scan	IPL	INL	1 3 6 mm ETDRS	0.99	28	47	34	45	33	43	34	42	30
P4263513	R	30	OCT Volume Scan	IPL	INL	1 3 6 mm ETDRS	0.91	22	43	28	41	28	44	32	43	29
P4263513	L	29	OCT Volume Scan	IPL	INL	1 3 6 mm ETDRS	0.93	21	45	29	43	30	44	33	44	30
P8933891	R	32	OCT Volume Scan	IPL	INL	1 3 6 mm ETDRS	1.06	18	50	36	46	35	43	38	46	34
P8933891	L	32	OCT Volume Scan	IPL	INL	1 3 6 mm ETDRS	1.06	21	53	37	45	35	41	37	46	34
P9441600	R	28	OCT Volume Scan	IPL	INL	1 3 6 mm ETDRS	0.97	20	49	34	42	30	42	33	44	32
P9441600	L	28	OCT Volume Scan	IPL	INL	1 3 6 mm ETDRS	0.98	19	43	35	45	32	42	31	44	31
P5018367	R	23	OCT Volume Scan	IPL	INL	1 3 6 mm ETDRS	0.89	17	39	29	39	30	37	31	37	29
P5018367	L	29	OCT Volume Scan	IPL	INL	1 3 6 mm ETDRS	0.9	15	45	33	39	30	36	29	39	29
P6239529	R	27	OCT Volume Scan	IPL	INL	1 3 6 mm ETDRS	0.96	23	44	31	42	31	42	35	43	30
P6239529	L	29	OCT Volume Scan	IPL	INL	1 3 6 mm ETDRS	0.94	23	43	33	42	30	40	31	44	30
P1156184	R	29	OCT Volume Scan	IPL	INL	1 3 6 mm ETDRS	1.06	21	49	36	44	34	45	37	47	34
P1156184	L	28	OCT Volume Scan	IPL	INL	1 3 6 mm ETDRS	1.05	23	48	37	45	35	44	35	47	33
P3172855	R	31	OCT Volume Scan	IPL	INL	1 3 6 mm ETDRS	1	21	47	34	46	32	43	35	44	31
P3172855	L	31	OCT Volume Scan	IPL	INL	1 3 6 mm ETDRS	0.97	20	47	34	45	32	41	32	44	30
P4148262	R	24	OCT Volume Scan	IPL	INL	1 3 6 mm ETDRS	0.98	25	48	34	46	31	44	32	44	30
P4148262	L	22	OCT Volume Scan	IPL	INL	1 3 6 mm ETDRS	0.93	23	41	33	43	32	39	29	42	28
P8663091	R	25	OCT Volume Scan	IPL	INL	1 3 6 mm ETDRS	0.96	24	44	33	41	31	40	33	43	30
P8663091	L	31	OCT Volume Scan	IPL	INL	1 3 6 mm ETDRS	0.97	25	45	35	44	32	42	32	44	29
P2504554	L	30	OCT Volume Scan	IPL	INL	1 3 6 mm ETDRS	1.02	26	45	34	46	34	51	36	45	30
P2504554	R	28	OCT Volume Scan	IPL	INL	1 3 6 mm ETDRS	1.05	29	50	35	48	33	45	36	50	32
P4830343	R	28	OCT Volume Scan	IPL	INL	1 3 6 mm ETDRS	0.85	20	38	28	37	28	35	30	37	27
P9855597	R	27	OCT Volume Scan	IPL	INL	1 3 6 mm ETDRS	0.92	18	43	33	40	29	39	33	41	29
P5194851	R	25	OCT Volume Scan	IPL	INL	1 3 6 mm ETDRS	0.96	23	42	34	42	31	41	32	41	32
P5194851	L	25	OCT Volume Scan	IPL	INL	1 3 6 mm ETDRS	0.93	23	42	33	42	33	37	31	41	27
P6128945	R	27	OCT Volume Scan	IPL	INL	1 3 6 mm ETDRS	1.04	20	46	35	45	34	47	36	47	35
P6128945	L	27	OCT Volume Scan	IPL	INL	1 3 6 mm ETDRS	0.98	18	49	36	43	32	40	31	44	32
P1206287	R	26	OCT Volume Scan	IPL	INL	1 3 6 mm ETDRS	1.15	24	51	39	49	38	45	40	50	38
P1206287	L	31	OCT Volume Scan	IPL	INL	1 3 6 mm ETDRS	1.11	23	48	40	47	38	44	37	46	37
P6030601	R	22	OCT Volume Scan	IPL	INL	1 3 6 mm ETDRS	0.93	21	44	32	42	30	41	33	40	29
P6030601	L	25	OCT Volume Scan	IPL	INL	1 3 6 mm ETDRS	0.92	23	44	33	44	30	37	30	39	28
P5450680	R	25	OCT Volume Scan	IPL	INL	1 3 6 mm ETDRS	1.03	22	49	35	44	33	44	35	46	33
P5450680	L	26	OCT Volume Scan	IPL	INL	1 3 6 mm ETDRS	0.98	21	45	34	44	33	42	33	40	30
P3427638	R	28	OCT Volume Scan	IPL	INL	1 3 6 mm ETDRS	1.03	23	46	34	47	33	45	37	46	33
P3427638	L	24	OCT Volume Scan	IPL	INL	1 3 6 mm ETDRS	1.03	23	44	35	48	34	45	35	46	32
P3041208	R	34	OCT Volume Scan	IPL	INL	1 3 6 mm ETDRS	1.01	25	47	36	45	32	40	34	43	33
P3041208	L	33	OCT Volume Scan	IPL	INL	1 3 6 mm ETDRS	1.04	27	51	39	48	35	38	32	44	33
P4170222	R	28	OCT Volume Scan	IPL	INL	1 3 6 mm ETDRS	0.9	22	39	32	42	30	40	31	39	27
P4170222	L	29	OCT Volume Scan	IPL	INL	1 3 6 mm ETDRS	0.91	21	40	31	42	31	41	32	39	27
P6813007	R	24	OCT Volume Scan	IPL	INL	1 3 6 mm ETDRS	0.99	20	45	34	42	32	44	35	42	31
P6813007	L	26	OCT Volume Scan	IPL	INL	1 3 6 mm ETDRS	1.01	21	45	36	43	33	44	34	44	31
P8754568	R	34	OCT Volume Scan	IPL	INL	1 3 6 mm ETDRS	1.02	17	43	36	44	34	39	36	41	34
P8754568	L	36	OCT Volume Scan	IPL	INL	1 3 6 mm ETDRS	1.05	20	41	37	45	37	42	38	42	33
P5104223	R	27	OCT Volume Scan	IPL	INL	1 3 6 mm ETDRS	1.04	21	50	40	41	33	39	35	44	33
P5104223	L	29	OCT Volume Scan	IPL	INL	1 3 6 mm ETDRS	1	22	45	36	45	33	39	34	44	32
P6693138	R	30	OCT Volume Scan	IPL	INL	1 3 6 mm ETDRS	1.08	22	44	39	45	34	45	38	47	35
P6693138	L	33	OCT Volume Scan	IPL	INL	1 3 6 mm ETDRS	1.07	24	46	39	46	36	43	36	46	34
P5859365	R	29	OCT Volume Scan	IPL	INL	1 3 6 mm ETDRS	0.97	16	41	35	43	31	39	33	44	32
P5859365	L	31	OCT Volume Scan	IPL	INL	1 3 6 mm ETDRS	1.06	19	46	37	51	36	45	35	48	33
P6249035	R	28	OCT Volume Scan	IPL	INL	1 3 6 mm ETDRS	1.06	16	51	38	46	34	42	36	47	35
P6249035	L	30	OCT Volume Scan	IPL	INL	1 3 6 mm ETDRS	1.05	16	45	39	45	35	43	35	46	33
P6746890	R	26	OCT Volume Scan	IPL	INL	1 3 6 mm ETDRS	0.99	19	42	36	44	30	43	34	46	32
P6746890	L	29	OCT Volume Scan	IPL	INL	1 3 6 mm ETDRS	1	19	45	38	45	32	44	33	46	30
P8423424	R	29	OCT Volume Scan	IPL	INL	1 3 6 mm ETDRS	1.04	15	39	39	39	37	37	38	40	35
P8423424	L	32	OCT Volume Scan	IPL	INL	1 3 6 mm ETDRS	1.05	15	36	42	39	39	36	36	39	35
P0831950	R	30	OCT Volume Scan	IPL	INL	1 3 6 mm ETDRS	0.99	17	43	37	42	31	40	34	42	33
P0831950	L	33	OCT Volume Scan	IPL	INL	1 3 6 mm ETDRS	0.98	16	45	36	40	33	38	32	44	32
P7636828	R	28	OCT Volume Scan	IPL	INL	1 3 6 mm ETDRS	1.01	18	52	36	46	33	40	34	44	32
P7636828	L	31	OCT Volume Scan	IPL	INL	1 3 6 mm ETDRS	1	17	45	35	45	34	42	33	44	31
P2436664	R	24	OCT Volume Scan	IPL	INL	1 3 6 mm ETDRS	1.15	23	57	42	52	36	45	40	51	36
P2436664	L	33	OCT Volume Scan	IPL	INL	1 3 6 mm ETDRS	1.1	22	52	39	52	38	46	37	49	33
P1942230	R	29	OCT Volume Scan	IPL	INL	1 3 6 mm ETDRS	0.87	17	37	30	36	30	35	29	37	27
P1942230	L	31	OCT Volume Scan	IPL	INL	1 3 6 mm ETDRS	0.89	16	38	33	37	32	33	29	38	27
P5724570	R	24	OCT Volume Scan	IPL	INL	1 3 6 mm ETDRS	1	21	43	34	41	34	44	35	45	32
P5724570	L	33	OCT Volume Scan	IPL	INL	1 3 6 mm ETDRS	0.99	19	44	34	42	35	39	34	39	31
P8853268	R	30	OCT Volume Scan	IPL	INL	1 3 6 mm ETDRS	0.95	22	44	29	43	31	43	35	42	30
P8853268	L	32	OCT Volume Scan	IPL	INL	1 3 6 mm ETDRS	0.95	21	45	30	45	32	42	33	41	29
P6272490	R	30	OCT Volume Scan	IPL	INL	1 3 6 mm ETDRS	1.06	17	44	40	47	36	42	36	43	34
P6272490	L	36	OCT Volume Scan	IPL	INL	1 3 6 mm ETDRS	1.07	17	43	39	50	39	43	36	43	33
P7234163	R	29	OCT Volume Scan	IPL	INL	1 3 6 mm ETDRS	0.98	12	42	34	46	30	45	34	46	33
P7234163	L	30	OCT Volume Scan	IPL	INL	1 3 6 mm ETDRS	0.97	10	42	33	54	33	42	31	43	30
P0161293	R	27	OCT Volume Scan	IPL	INL	1 3 6 mm ETDRS	1.05	19	44	33	47	35	47	41	44	33
P0161293	L	31	OCT Volume Scan	IPL	INL	1 3 6 mm ETDRS	1.06	17	47	38	48	37	43	36	45	33
P5944319	R	31	OCT Volume Scan	IPL	INL	1 3 6 mm ETDRS	1.09	21	48	38	49	35	45	37	47	36
P5944319	L	26	OCT Volume Scan	IPL	INL	1 3 6 mm ETDRS	1.04	22	47	36	49	36	43	34	45	32
P5567852	R	26	OCT Volume Scan	IPL	INL	1 3 6 mm ETDRS	1.05	28	44	35	46	33	50	37	46	33
P5567852	L	34	OCT Volume Scan	IPL	INL	1 3 6 mm ETDRS	1.02	25	45	37	46	34	45	34	44	31
P1589597	R	26	OCT Volume Scan	IPL	INL	1 3 6 mm ETDRS	1.04	27	48	34	48	33	48	35	49	33
P1589597	L	25	OCT Volume Scan	IPL	INL	1 3 6 mm ETDRS	1.03	27	47	34	47	34	48	34	47	32
P1530705	R	20	OCT Volume Scan	IPL	INL	1 3 6 mm ETDRS	1.05	21	47	36	44	36	41	36	44	35
P1530705	L	25	OCT Volume Scan	IPL	INL	1 3 6 mm ETDRS	1.03	23	46	36	44	34	43	35	44	33
P6955295	R	23	OCT Volume Scan	IPL	INL	1 3 6 mm ETDRS	0.97	23	44	34	42	31	35	34	40	31
P3187664	R	36	OCT Volume Scan	IPL	INL	1 3 6 mm ETDRS	0.98	23	41	34	41	32	40	35	44	32
P3187664	L	34	OCT Volume Scan	IPL	INL	1 3 6 mm ETDRS	0.98	22	42	33	43	34	41	34	43	31
P6919703	R	25	OCT Volume Scan	IPL	INL	1 3 6 mm ETDRS	1.12	28	48	38	49	36	51	41	48	35
P6919703	L	27	OCT Volume Scan	IPL	INL	1 3 6 mm ETDRS	1.07	26	46	41	48	36	47	35	46	32
P5543832	R	28	OCT Volume Scan	IPL	INL	1 3 6 mm ETDRS	0.99	18	50	33	47	32	41	35	43	30
P5543832	L	30	OCT Volume Scan	IPL	INL	1 3 6 mm ETDRS	0.94	16	43	31	46	32	41	33	41	28
P3889506	R	33	OCT Volume Scan	IPL	INL	1 3 6 mm ETDRS	1.06	20	44	37	46	36	42	36	44	35
P3889506	L	31	OCT Volume Scan	IPL	INL	1 3 6 mm ETDRS	1.07	20	45	37	45	38	42	38	46	34
P9251324	R	30	OCT Volume Scan	IPL	INL	1 3 6 mm ETDRS	1.09	25	48	34	49	34	51	41	48	36
P9251324	L	34	OCT Volume Scan	IPL	INL	1 3 6 mm ETDRS	1.11	26	52	38	48	36	45	38	49	35
P8416700	R	30	OCT Volume Scan	IPL	INL	1 3 6 mm ETDRS	1.02	26	47	34	45	34	46	35	45	31
P8416700	L	32	OCT Volume Scan	IPL	INL	1 3 6 mm ETDRS	1.04	23	46	35	47	36	45	36	45	32
P3573976	R	28	OCT Volume Scan	IPL	INL	1 3 6 mm ETDRS	1	33	48	33	46	31	44	35	43	31
P3573976	L	27	OCT Volume Scan	IPL	INL	1 3 6 mm ETDRS	0.97	31	46	33	45	31	40	33	42	30
P0435915	R	32	OCT Volume Scan	IPL	INL	1 3 6 mm ETDRS	1.1	16	47	37	49	35	48	40	48	36
P0435915	L	34	OCT Volume Scan	IPL	INL	1 3 6 mm ETDRS	1.09	17	49	38	50	37	46	37	47	34
P3981857	R	32	OCT Volume Scan	IPL	INL	1 3 6 mm ETDRS	1.05	21	48	38	44	32	42	37	47	35
P3981857	L	31	OCT Volume Scan	IPL	INL	1 3 6 mm ETDRS	1.03	20	47	37	44	34	41	35	42	32
P7049588	R	27	OCT Volume Scan	IPL	INL	1 3 6 mm ETDRS	0.92	11	41	36	37	30	32	31	41	30
P7049588	L	32	OCT Volume Scan	IPL	INL	1 3 6 mm ETDRS	0.94	12	42	35	42	32	37	32	39	29
P9953584	R	26	OCT Volume Scan	IPL	INL	1 3 6 mm ETDRS	1.02	30	53	35	47	31	45	34	47	31
P9953584	L	26	OCT Volume Scan	IPL	INL	1 3 6 mm ETDRS	1.04	33	53	35	50	34	47	35	46	31
P3559149	R	31	OCT Volume Scan	IPL	INL	1 3 6 mm ETDRS	0.91	16	45	34	40	30	34	28	39	29
P3559149	L	35	OCT Volume Scan	IPL	INL	1 3 6 mm ETDRS	0.94	19	44	34	42	33	38	29	42	29
P7625478	R	22	OCT Volume Scan	IPL	INL	1 3 6 mm ETDRS	1.04	23	44	33	47	33	51	39	45	33
P7625478	L	29	OCT Volume Scan	IPL	INL	1 3 6 mm ETDRS	1.03	24	49	35	51	35	48	34	45	31
P5931769	R	28	OCT Volume Scan	IPL	INL	1 3 6 mm ETDRS	1.06	18	42	36	44	35	46	39	47	35
P5931769	L	30	OCT Volume Scan	IPL	INL	1 3 6 mm ETDRS	1.1	19	45	37	47	38	48	39	47	36
P1511275	R	29	OCT Volume Scan	IPL	INL	1 3 6 mm ETDRS	1.05	23	44	34	46	34	46	38	46	34
P1511275	L	34	OCT Volume Scan	IPL	INL	1 3 6 mm ETDRS	1.04	22	45	35	45	35	44	37	46	32
P3988763	R	28	OCT Volume Scan	IPL	INL	1 3 6 mm ETDRS	0.94	19	43	33	42	31	38	33	42	29
P3988763	L	26	OCT Volume Scan	IPL	INL	1 3 6 mm ETDRS	0.96	20	47	36	44	32	38	30	41	31
P2408559	R	33	OCT Volume Scan	IPL	INL	1 3 6 mm ETDRS	1.02	23	45	35	42	33	41	35	43	34
P2408559	L	33	OCT Volume Scan	IPL	INL	1 3 6 mm ETDRS	1.02	23	44	35	45	34	43	35	43	32
P3434560	R	27	OCT Volume Scan	IPL	INL	1 3 6 mm ETDRS	1.07	18	47	39	45	35	42	37	47	34
P3434560	L	34	OCT Volume Scan	IPL	INL	1 3 6 mm ETDRS	1.06	21	42	38	45	36	46	37	44	33
P6666245	R	27	OCT Volume Scan	IPL	INL	1 3 6 mm ETDRS	0.9	24	43	30	42	29	40	30	42	28
P6666245	L	27	OCT Volume Scan	IPL	INL	1 3 6 mm ETDRS	0.89	24	42	31	42	29	39	28	41	27
P1308950	R	26	OCT Volume Scan	IPL	INL	1 3 6 mm ETDRS	1.02	22	45	34	47	34	46	37	44	30
P1308950	L	31	OCT Volume Scan	IPL	INL	1 3 6 mm ETDRS	1.03	24	46	36	45	34	44	36	45	32
P3219806	R	32	OCT Volume Scan	IPL	INL	1 3 6 mm ETDRS	0.93	19	42	32	41	30	38	32	43	31
P8465062	R	29	OCT Volume Scan	IPL	INL	1 3 6 mm ETDRS	1	21	47	35	44	31	44	35	43	32
P8465062	L	30	OCT Volume Scan	IPL	INL	1 3 6 mm ETDRS	0.95	20	44	34	43	31	41	32	41	30
P5532573	R	33	OCT Volume Scan	IPL	INL	1 3 6 mm ETDRS	1.03	22	46	34	46	33	44	36	45	34
P5532573	L	37	OCT Volume Scan	IPL	INL	1 3 6 mm ETDRS	1.04	19	45	34	45	36	45	35	47	34
P8544525	R	24	OCT Volume Scan	IPL	INL	1 3 6 mm ETDRS	1.04	20	50	39	46	32	43	33	48	33
P3848378	R	27	OCT Volume Scan	IPL	INL	1 3 6 mm ETDRS	0.99	18	42	37	43	34	36	33	40	34
P3848378	L	33	OCT Volume Scan	IPL	INL	1 3 6 mm ETDRS	1.04	20	42	38	44	36	40	35	43	35
P3167879	R	29	OCT Volume Scan	IPL	INL	1 3 6 mm ETDRS	0.97	29	50	31	44	30	44	33	47	30
P3167879	L	30	OCT Volume Scan	IPL	INL	1 3 6 mm ETDRS	0.96	31	46	32	45	30	44	31	44	30
P3542647	R	30	OCT Volume Scan	IPL	INL	1 3 6 mm ETDRS	1	18	49	35	44	32	44	34	44	32
P3542647	L	35	OCT Volume Scan	IPL	INL	1 3 6 mm ETDRS	0.99	17	44	33	44	34	45	34	44	31
P1710819	R	32	OCT Volume Scan	IPL	INL	1 3 6 mm ETDRS	1.09	17	44	40	48	38	40	37	43	36
P1710819	L	29	OCT Volume Scan	IPL	INL	1 3 6 mm ETDRS	1.1	17	51	42	49	41	35	36	42	34
P3386709	R	30	OCT Volume Scan	IPL	INL	1 3 6 mm ETDRS	1.04	23	47	35	46	35	45	37	43	30
P3386709	L	28	OCT Volume Scan	IPL	INL	1 3 6 mm ETDRS	1.03	21	49	34	46	37	43	35	44	31
P5523701	R	33	OCT Volume Scan	IPL	INL	1 3 6 mm ETDRS	0.98	20	42	32	43	31	41	36	43	32
P5523701	L	34	OCT Volume Scan	IPL	INL	1 3 6 mm ETDRS	1.01	21	48	35	43	32	39	35	44	33
P5785515	R	30	OCT Volume Scan	IPL	INL	1 3 6 mm ETDRS	0.98	19	42	33	43	32	42	36	42	31
P5785515	L	32	OCT Volume Scan	IPL	INL	1 3 6 mm ETDRS	0.98	19	43	34	43	34	38	34	41	31
P9883454	R	30	OCT Volume Scan	IPL	INL	1 3 6 mm ETDRS	1.1	21	43	39	47	38	44	38	45	37
P9883454	L	31	OCT Volume Scan	IPL	INL	1 3 6 mm ETDRS	1.1	22	44	39	48	40	45	37	46	34
P9053415	R	29	OCT Volume Scan	IPL	INL	1 3 6 mm ETDRS	1.18	30	53	41	50	38	46	42	51	39
P9053415	L	30	OCT Volume Scan	IPL	INL	1 3 6 mm ETDRS	1.18	29	55	42	51	40	45	39	50	37
P2076359	R	31	OCT Volume Scan	IPL	INL	1 3 6 mm ETDRS	1.04	18	47	35	47	34	45	37	46	32
P2076359	L	37	OCT Volume Scan	IPL	INL	1 3 6 mm ETDRS	1.05	18	47	36	49	36	47	36	45	31
P2924894	R	32	OCT Volume Scan	IPL	INL	1 3 6 mm ETDRS	0.98	15	41	33	42	32	42	35	44	31
P2924894	L	35	OCT Volume Scan	IPL	INL	1 3 6 mm ETDRS	0.97	16	43	34	43	34	39	32	41	31
P5200102	R	39	OCT Volume Scan	IPL	INL	1 3 6 mm ETDRS	1.01	16	40	36	42	35	42	36	44	33
P5200102	L	36	OCT Volume Scan	IPL	INL	1 3 6 mm ETDRS	1.02	15	46	37	44	35	40	34	43	33
P9019113	R	28	OCT Volume Scan	IPL	INL	1 3 6 mm ETDRS	0.98	26	45	35	46	32	41	32	46	30
P9836308	R	30	OCT Volume Scan	IPL	INL	1 3 6 mm ETDRS	0.91	21	37	31	39	32	39	32	39	28
P9836308	L	31	OCT Volume Scan	IPL	INL	1 3 6 mm ETDRS	0.9	16	41	33	39	33	34	30	37	28
P2575421	R	28	OCT Volume Scan	IPL	INL	1 3 6 mm ETDRS	1.01	25	46	32	48	32	47	38	46	29
P2575421	L	31	OCT Volume Scan	IPL	INL	1 3 6 mm ETDRS	1.04	26	46	32	47	35	47	39	48	31
P5643590	R	26	OCT Volume Scan	IPL	INL	1 3 6 mm ETDRS	1.03	26	46	34	46	31	43	38	46	32
P5643590	L	26	OCT Volume Scan	IPL	INL	1 3 6 mm ETDRS	1.01	25	46	36	46	34	41	33	42	32
P8069687	R	26	OCT Volume Scan	IPL	INL	1 3 6 mm ETDRS	1.1	38	51	40	50	35	44	37	46	35
P8069687	L	28	OCT Volume Scan	IPL	INL	1 3 6 mm ETDRS	1.11	38	52	41	54	37	43	35	45	33
P3943701	R	30	OCT Volume Scan	IPL	INL	1 3 6 mm ETDRS	1.14	26	51	38	49	37	45	41	51	36
P3943701	L	27	OCT Volume Scan	IPL	INL	1 3 6 mm ETDRS	1.13	27	49	37	51	38	47	40	50	36
P7310730	R	33	OCT Volume Scan	IPL	INL	1 3 6 mm ETDRS	1.03	20	43	36	42	33	41	36	44	34
P7310730	L	28	OCT Volume Scan	IPL	INL	1 3 6 mm ETDRS	1.02	16	42	38	43	34	41	34	43	33
P1610690	R	36	OCT Volume Scan	IPL	INL	1 3 6 mm ETDRS	1.11	19	48	40	47	35	45	39	49	37
P1610690	L	34	OCT Volume Scan	IPL	INL	1 3 6 mm ETDRS	1.1	21	47	40	48	37	45	38	48	35
P6006986	R	34	OCT Volume Scan	IPL	INL	1 3 6 mm ETDRS	0.94	19	45	34	41	31	39	31	41	30
P6006986	L	37	OCT Volume Scan	IPL	INL	1 3 6 mm ETDRS	0.95	19	42	33	42	32	40	32	41	30
P8658644	L	31	OCT Volume Scan	IPL	INL	1 3 6 mm ETDRS	0.93	15	40	32	42	30	37	33	40	31
P9835216	R	30	OCT Volume Scan	IPL	INL	1 3 6 mm ETDRS	0.97	23	46	35	44	32	40	31	42	31
P9835216	L	30	OCT Volume Scan	IPL	INL	1 3 6 mm ETDRS	0.96	21	44	38	43	32	36	29	40	30
P0793658	R	28	OCT Volume Scan	IPL	INL	1 3 6 mm ETDRS	1.07	18	52	41	47	37	39	34	43	33
P0793658	L	29	OCT Volume Scan	IPL	INL	1 3 6 mm ETDRS	1.03	20	46	38	44	36	40	33	45	32
P4283473	R	28	OCT Volume Scan	IPL	INL	1 3 6 mm ETDRS	1.01	17	44	38	44	34	41	34	45	31
P4283473	L	38	OCT Volume Scan	IPL	INL	1 3 6 mm ETDRS	0.99	16	43	36	42	35	41	33	43	30
P2045429	R	30	OCT Volume Scan	IPL	INL	1 3 6 mm ETDRS	0.96	22	41	34	41	33	39	32	40	31
P2045429	L	30	OCT Volume Scan	IPL	INL	1 3 6 mm ETDRS	0.97	24	43	33	43	33	39	33	42	30
P4506365	L	24	OCT Volume Scan	IPL	INL	1 3 6 mm ETDRS	1	23	51	32	46	33	40	34	46	31
P5477636	R	29	OCT Volume Scan	IPL	INL	1 3 6 mm ETDRS	1.03	20	42	36	43	33	42	36	44	34
P5477636	L	30	OCT Volume Scan	IPL	INL	1 3 6 mm ETDRS	1.04	20	46	37	44	35	41	35	45	34
P0933268	R	27	OCT Volume Scan	IPL	INL	1 3 6 mm ETDRS	1.08	24	45	37	47	34	48	39	44	35
P0933268	L	31	OCT Volume Scan	IPL	INL	1 3 6 mm ETDRS	1.05	22	45	36	47	37	43	37	43	33
P2968608	R	28	OCT Volume Scan	IPL	INL	1 3 6 mm ETDRS	0.99	16	46	34	43	32	39	35	43	32
P2968608	L	33	OCT Volume Scan	IPL	INL	1 3 6 mm ETDRS	0.98	18	42	33	44	33	40	34	42	32
P9275842	R	30	OCT Volume Scan	IPL	INL	1 3 6 mm ETDRS	1.05	18	44	41	44	33	39	35	47	35
P9275842	L	35	OCT Volume Scan	IPL	INL	1 3 6 mm ETDRS	1.04	17	44	35	47	35	43	37	46	32
P5690037	R	32	OCT Volume Scan	IPL	INL	1 3 6 mm ETDRS	1.09	29	47	36	48	36	44	38	48	35
P5690037	L	30	OCT Volume Scan	IPL	INL	1 3 6 mm ETDRS	1.09	27	46	35	50	36	48	39	47	35
P4574120	R	29	OCT Volume Scan	IPL	INL	1 3 6 mm ETDRS	1.04	16	38	36	43	36	47	39	43	33
P4574120	L	35	OCT Volume Scan	IPL	INL	1 3 6 mm ETDRS	1.04	15	45	37	44	37	39	35	42	33
P7535260	R	27	OCT Volume Scan	IPL	INL	1 3 6 mm ETDRS	1.05	25	49	36	46	34	42	36	47	33
P7535260	L	32	OCT Volume Scan	IPL	INL	1 3 6 mm ETDRS	1.04	29	47	36	46	34	42	35	46	33
P7418621	R	36	OCT Volume Scan	IPL	INL	1 3 6 mm ETDRS	0.97	18	39	34	39	32	42	35	42	32
P7418621	L	34	OCT Volume Scan	IPL	INL	1 3 6 mm ETDRS	0.99	18	46	36	42	32	40	33	43	32
P0485791	R	30	OCT Volume Scan	IPL	INL	1 3 6 mm ETDRS	1.15	23	54	42	48	37	45	38	50	38
P0485791	L	31	OCT Volume Scan	IPL	INL	1 3 6 mm ETDRS	1.16	24	53	42	50	38	47	38	52	37
P7086974	R	36	OCT Volume Scan	IPL	INL	1 3 6 mm ETDRS	1.1	24	50	34	49	35	49	42	49	33
P7086974	L	34	OCT Volume Scan	IPL	INL	1 3 6 mm ETDRS	1.07	23	47	35	48	35	49	39	46	33
P8392433	R	24	OCT Volume Scan	IPL	INL	1 3 6 mm ETDRS	0.94	24	42	30	42	31	42	34	42	28
P8392433	L	25	OCT Volume Scan	IPL	INL	1 3 6 mm ETDRS	0.91	22	41	30	40	31	42	32	40	27
P1659379	R	28	OCT Volume Scan	IPL	INL	1 3 6 mm ETDRS	1.1	21	46	39	46	36	47	39	47	36
P1659379	L	29	OCT Volume Scan	IPL	INL	1 3 6 mm ETDRS	1.11	23	52	39	49	39	46	38	47	33
P7809979	R	33	OCT Volume Scan	IPL	INL	1 3 6 mm ETDRS	1.14	23	52	40	50	37	45	40	50	38
P7809979	L	31	OCT Volume Scan	IPL	INL	1 3 6 mm ETDRS	1.13	22	48	39	50	38	50	39	48	36
P2865366	R	29	OCT Volume Scan	IPL	INL	1 3 6 mm ETDRS	1.1	27	50	37	48	35	47	39	47	35
P2865366	L	30	OCT Volume Scan	IPL	INL	1 3 6 mm ETDRS	1.07	28	51	36	48	35	46	37	47	33
P3064698	R	26	OCT Volume Scan	IPL	INL	1 3 6 mm ETDRS	1	16	45	39	42	33	38	34	41	33
P3064698	L	31	OCT Volume Scan	IPL	INL	1 3 6 mm ETDRS	1.01	15	44	40	41	35	39	34	40	32
P6652614	R	28	OCT Volume Scan	IPL	INL	1 3 6 mm ETDRS	0.95	26	43	31	43	30	42	34	43	30
P6652614	L	32	OCT Volume Scan	IPL	INL	1 3 6 mm ETDRS	0.93	28	44	31	44	31	40	31	41	28
P1113922	L	25	OCT Volume Scan	IPL	INL	1 3 6 mm ETDRS	1	14	40	36	46	33	44	34	43	33
P1113922	R	22	OCT Volume Scan	IPL	INL	1 3 6 mm ETDRS	1.02	15	40	37	44	33	43	36	46	33
P6648724	R	35	OCT Volume Scan	IPL	INL	1 3 6 mm ETDRS	1.07	17	44	39	46	35	42	37	46	36
P6648724	L	34	OCT Volume Scan	IPL	INL	1 3 6 mm ETDRS	1.07	17	50	39	47	37	39	35	47	34
P6963112	R	32	OCT Volume Scan	IPL	INL	1 3 6 mm ETDRS	1.01	18	49	36	44	33	40	35	46	31
P6963112	L	27	OCT Volume Scan	IPL	INL	1 3 6 mm ETDRS	0.98	18	44	35	44	35	38	32	43	29
P4403279	R	28	OCT Volume Scan	IPL	INL	1 3 6 mm ETDRS	0.94	21	43	31	43	32	40	30	41	31
P4403279	L	27	OCT Volume Scan	IPL	INL	1 3 6 mm ETDRS	0.9	19	43	33	42	31	38	27	40	29
P4382144	R	27	OCT Volume Scan	IPL	INL	1 3 6 mm ETDRS	0.99	15	48	35	43	31	40	34	44	32
P4382144	L	32	OCT Volume Scan	IPL	INL	1 3 6 mm ETDRS	0.97	18	44	35	45	33	41	31	42	30
P7650961	R	24	OCT Volume Scan	IPL	INL	1 3 6 mm ETDRS	0.98	22	51	34	45	32	43	33	44	29
P7650961	L	23	OCT Volume Scan	IPL	INL	1 3 6 mm ETDRS	0.99	20	45	35	45	34	43	33	43	31
P5656420	R	31	OCT Volume Scan	IPL	INL	1 3 6 mm ETDRS	1.04	15	42	37	43	34	40	39	44	34
P5656420	L	31	OCT Volume Scan	IPL	INL	1 3 6 mm ETDRS	1.02	15	43	36	45	35	43	36	44	31
P0849042	R	31	OCT Volume Scan	IPL	INL	1 3 6 mm ETDRS	0.94	20	44	33	43	29	39	33	44	30
P0849042	L	31	OCT Volume Scan	IPL	INL	1 3 6 mm ETDRS	0.96	21	44	34	44	31	43	32	43	28
P5826711	R	30	OCT Volume Scan	IPL	INL	1 3 6 mm ETDRS	1.04	32	49	33	47	34	45	37	46	33
P5826711	L	31	OCT Volume Scan	IPL	INL	1 3 6 mm ETDRS	1.06	32	49	35	49	35	46	36	47	33
P8148437	R	32	OCT Volume Scan	IPL	INL	1 3 6 mm ETDRS	1.01	22	48	35	44	32	43	35	45	32
P8148437	L	29	OCT Volume Scan	IPL	INL	1 3 6 mm ETDRS	1.01	22	49	37	46	33	41	33	44	32
P3370664	R	26	OCT Volume Scan	IPL	INL	1 3 6 mm ETDRS	0.98	14	42	34	42	34	40	34	41	31
P3370664	L	28	OCT Volume Scan	IPL	INL	1 3 6 mm ETDRS	0.99	16	40	34	42	35	42	35	42	31
P9275765	R	30	OCT Volume Scan	IPL	INL	1 3 6 mm ETDRS	1.05	24	44	34	46	35	47	38	45	33
P9275765	L	31	OCT Volume Scan	IPL	INL	1 3 6 mm ETDRS	1.03	25	46	36	46	35	42	34	44	33
P7507170	R	27	OCT Volume Scan	IPL	INL	1 3 6 mm ETDRS	0.92	21	42	32	40	29	38	31	43	30
P7507170	L	28	OCT Volume Scan	IPL	INL	1 3 6 mm ETDRS	0.94	23	44	32	44	29	42	31	44	30
P5740638	R	26	OCT Volume Scan	IPL	INL	1 3 6 mm ETDRS	1.13	26	48	38	50	35	51	41	50	36
P5740638	L	29	OCT Volume Scan	IPL	INL	1 3 6 mm ETDRS	1.17	26	51	41	53	40	48	38	49	38
P0791490	R	30	OCT Volume Scan	IPL	INL	1 3 6 mm ETDRS	1.03	18	44	34	46	35	44	37	44	33
P0791490	L	34	OCT Volume Scan	IPL	INL	1 3 6 mm ETDRS	1.04	18	46	36	46	36	44	35	44	32
P8215041	R	31	OCT Volume Scan	IPL	INL	1 3 6 mm ETDRS	0.96	25	42	30	42	32	43	33	42	32
P8215041	L	31	OCT Volume Scan	IPL	INL	1 3 6 mm ETDRS	0.94	24	46	33	43	31	40	29	43	29
P1286312	R	29	OCT Volume Scan	IPL	INL	1 3 6 mm ETDRS	1.07	15	40	39	44	36	42	38	43	37
P1286312	L	30	OCT Volume Scan	IPL	INL	1 3 6 mm ETDRS	1.07	15	42	40	44	38	40	36	42	35
P0817801	R	27	OCT Volume Scan	IPL	INL	1 3 6 mm ETDRS	1.07	22	47	39	46	36	41	36	45	35
P0817801	L	34	OCT Volume Scan	IPL	INL	1 3 6 mm ETDRS	1.07	24	46	38	47	37	43	35	46	34
P1384156	R	28	OCT Volume Scan	IPL	INL	1 3 6 mm ETDRS	1.02	22	41	35	45	33	44	38	45	33
P1384156	L	27	OCT Volume Scan	IPL	INL	1 3 6 mm ETDRS	1.02	21	45	36	45	35	42	35	43	32
P3993787	R	28	OCT Volume Scan	IPL	INL	1 3 6 mm ETDRS	1.13	18	48	40	47	38	42	41	47	37
P3993787	L	31	OCT Volume Scan	IPL	INL	1 3 6 mm ETDRS	1.09	19	46	37	46	38	42	39	45	34
P4243069	R	26	OCT Volume Scan	IPL	INL	1 3 6 mm ETDRS	1.05	17	45	35	47	35	45	37	46	34
P4243069	L	28	OCT Volume Scan	IPL	INL	1 3 6 mm ETDRS	1.03	17	45	37	47	34	45	34	45	33
P5622184	R	28	OCT Volume Scan	IPL	INL	1 3 6 mm ETDRS	0.97	16	41	33	46	33	43	34	40	29
P5622184	L	28	OCT Volume Scan	IPL	INL	1 3 6 mm ETDRS	0.95	16	44	33	44	33	40	31	41	29
P1222436	R	32	OCT Volume Scan	IPL	INL	1 3 6 mm ETDRS	1	25	45	35	43	32	43	34	44	33
P1222436	L	36	OCT Volume Scan	IPL	INL	1 3 6 mm ETDRS	1.01	23	47	36	45	35	41	33	44	33
P2013995	R	29	OCT Volume Scan	IPL	INL	1 3 6 mm ETDRS	1.02	17	43	35	45	36	42	36	43	32
P8116443	R	32	OCT Volume Scan	IPL	INL	1 3 6 mm ETDRS	1.03	14	47	36	44	33	43	36	47	34
P8116443	L	36	OCT Volume Scan	IPL	INL	1 3 6 mm ETDRS	1.04	14	46	38	47	37	42	34	43	33
P4679876	R	31	OCT Volume Scan	IPL	INL	1 3 6 mm ETDRS	1.09	21	52	39	48	35	45	36	48	35
P4679876	L	29	OCT Volume Scan	IPL	INL	1 3 6 mm ETDRS	1.07	20	49	41	49	36	43	34	47	33
P8079382	R	30	OCT Volume Scan	IPL	INL	1 3 6 mm ETDRS	1.13	25	53	42	45	36	44	37	49	38
P8079382	L	33	OCT Volume Scan	IPL	INL	1 3 6 mm ETDRS	1.13	26	54	41	53	38	46	36	48	35
P0074264	R	36	OCT Volume Scan	IPL	INL	1 3 6 mm ETDRS	1.02	26	45	33	45	34	44	37	46	32
P0074264	L	34	OCT Volume Scan	IPL	INL	1 3 6 mm ETDRS	1.02	24	46	35	47	35	43	34	44	32
P5515927	R	30	OCT Volume Scan	IPL	INL	1 3 6 mm ETDRS	1.04	18	43	36	44	35	43	36	43	35
P5515927	L	34	OCT Volume Scan	IPL	INL	1 3 6 mm ETDRS	1.05	18	45	37	45	36	42	35	45	34
P9319321	R	29	OCT Volume Scan	IPL	INL	1 3 6 mm ETDRS	1.09	20	49	37	47	35	45	39	48	36
P9319321	L	33	OCT Volume Scan	IPL	INL	1 3 6 mm ETDRS	1.1	19	51	38	50	38	45	37	47	34
P5821755	R	34	OCT Volume Scan	IPL	INL	1 3 6 mm ETDRS	1.11	24	48	39	50	36	46	37	49	36
P5821755	L	32	OCT Volume Scan	IPL	INL	1 3 6 mm ETDRS	1.09	27	49	39	49	36	47	35	50	34
P2060958	R	30	OCT Volume Scan	IPL	INL	1 3 6 mm ETDRS	1.02	24	48	35	45	32	42	35	46	32
P2060958	L	25	OCT Volume Scan	IPL	INL	1 3 6 mm ETDRS	1.03	25	49	36	49	34	44	32	46	32
P7177575	R	27	OCT Volume Scan	IPL	INL	1 3 6 mm ETDRS	1.03	17	44	37	44	35	41	37	43	33
P7177575	L	26	OCT Volume Scan	IPL	INL	1 3 6 mm ETDRS	1.02	17	44	38	43	36	38	33	42	33
P3789859	R	29	OCT Volume Scan	IPL	INL	1 3 6 mm ETDRS	0.99	15	40	35	42	34	41	34	41	32
P3789859	L	32	OCT Volume Scan	IPL	INL	1 3 6 mm ETDRS	1	15	40	36	42	35	40	35	41	32
P0293198	R	29	OCT Volume Scan	IPL	INL	1 3 6 mm ETDRS	1	33	45	35	43	34	41	32	43	31
P0293198	L	28	OCT Volume Scan	IPL	INL	1 3 6 mm ETDRS	1.03	34	44	33	45	36	45	36	43	31
P6359003	R	31	OCT Volume Scan	IPL	INL	1 3 6 mm ETDRS	1.02	16	43	36	44	32	41	36	43	35
P6359003	L	32	OCT Volume Scan	IPL	INL	1 3 6 mm ETDRS	1.03	15	43	38	45	35	42	35	42	34
P7447806	R	32	OCT Volume Scan	IPL	INL	1 3 6 mm ETDRS	1.02	15	41	36	43	34	40	37	41	34
P7447806	L	31	OCT Volume Scan	IPL	INL	1 3 6 mm ETDRS	1.06	16	47	39	45	37	41	37	44	33
P4729130	R	22	OCT Volume Scan	IPL	INL	1 3 6 mm ETDRS	0.88	22	39	27	39	28	46	32	40	27
P4729130	L	28	OCT Volume Scan	IPL	INL	1 3 6 mm ETDRS	0.89	19	39	29	39	28	40	31	40	29
P1217544	R	34	OCT Volume Scan	IPL	INL	1 3 6 mm ETDRS	1.12	15	47	39	48	36	43	40	49	39
P1217544	L	35	OCT Volume Scan	IPL	INL	1 3 6 mm ETDRS	1.09	14	47	38	48	37	43	38	48	36
P5426359	R	25	OCT Volume Scan	IPL	INL	1 3 6 mm ETDRS	1.16	22	49	39	51	38	51	41	49	38
P5426359	L	31	OCT Volume Scan	IPL	INL	1 3 6 mm ETDRS	1.13	22	53	40	49	38	46	37	48	35
P0667745	R	25	OCT Volume Scan	IPL	INL	1 3 6 mm ETDRS	1.11	40	54	36	52	34	49	37	51	34
P0667745	L	26	OCT Volume Scan	IPL	INL	1 3 6 mm ETDRS	1.07	38	56	37	50	35	45	33	49	31
P6533649	R	35	OCT Volume Scan	IPL	INL	1 3 6 mm ETDRS	1.02	19	45	35	48	34	45	35	45	32
P6533649	L	33	OCT Volume Scan	IPL	INL	1 3 6 mm ETDRS	1.03	19	48	36	49	36	45	33	45	30
P9960863	R	36	OCT Volume Scan	IPL	INL	1 3 6 mm ETDRS	0.97	22	41	31	41	30	40	36	40	33
P9960863	L	34	OCT Volume Scan	IPL	INL	1 3 6 mm ETDRS	0.99	21	42	34	43	32	40	36	40	33
P5737741	R	29	OCT Volume Scan	IPL	INL	1 3 6 mm ETDRS	1	20	43	38	39	34	34	35	40	33
P5737741	L	31	OCT Volume Scan	IPL	INL	1 3 6 mm ETDRS	0.97	19	39	37	39	35	34	32	38	32
P1026353	R	28	OCT Volume Scan	IPL	INL	1 3 6 mm ETDRS	1.05	25	48	38	46	33	40	36	43	35
P1026353	L	26	OCT Volume Scan	IPL	INL	1 3 6 mm ETDRS	1	22	47	36	43	34	37	33	41	33
P6998341	R	33	OCT Volume Scan	IPL	INL	1 3 6 mm ETDRS	1.14	19	46	38	49	38	48	41	49	38
P6998341	L	35	OCT Volume Scan	IPL	INL	1 3 6 mm ETDRS	1.13	19	46	38	49	39	50	40	48	37
P6611679	R	27	OCT Volume Scan	IPL	INL	1 3 6 mm ETDRS	0.98	19	46	32	42	31	42	35	44	32
P6611679	L	29	OCT Volume Scan	IPL	INL	1 3 6 mm ETDRS	0.96	19	46	35	45	32	40	31	41	31
P0490972	R	25	OCT Volume Scan	IPL	INL	1 3 6 mm ETDRS	0.99	20	44	32	44	32	42	35	45	33
P0490972	L	25	OCT Volume Scan	IPL	INL	1 3 6 mm ETDRS	0.93	20	45	34	39	31	37	30	41	30
P7922993	R	29	OCT Volume Scan	IPL	INL	1 3 6 mm ETDRS	1.12	24	46	40	46	37	46	40	45	36
P7922993	L	30	OCT Volume Scan	IPL	INL	1 3 6 mm ETDRS	1.13	24	48	41	48	40	45	39	46	35
P5187166	R	30	OCT Volume Scan	IPL	INL	1 3 6 mm ETDRS	1.01	20	45	35	45	33	43	35	46	32
P5187166	L	27	OCT Volume Scan	IPL	INL	1 3 6 mm ETDRS	1.02	20	46	38	45	34	41	32	44	32
P4258677	R	30	OCT Volume Scan	IPL	INL	1 3 6 mm ETDRS	1.09	19	47	38	47	36	45	38	47	35
P4258677	L	31	OCT Volume Scan	IPL	INL	1 3 6 mm ETDRS	1.08	19	45	39	48	37	46	36	46	34
P7881871	R	27	OCT Volume Scan	IPL	INL	1 3 6 mm ETDRS	1.03	25	47	34	46	33	45	35	47	34
P7881871	L	28	OCT Volume Scan	IPL	INL	1 3 6 mm ETDRS	1.02	26	48	36	45	34	43	32	46	33
P4115692	L	30	OCT Volume Scan	IPL	INL	1 3 6 mm ETDRS	0.95	22	44	36	41	32	37	30	39	30
P4810263	R	24	OCT Volume Scan	IPL	INL	1 3 6 mm ETDRS	0.96	23	43	32	43	30	43	33	44	31
P4810263	L	28	OCT Volume Scan	IPL	INL	1 3 6 mm ETDRS	0.97	21	48	34	44	31	41	32	42	30
P1816289	R	30	OCT Volume Scan	IPL	INL	1 3 6 mm ETDRS	1.05	20	45	35	46	36	46	39	46	33
P1816289	L	29	OCT Volume Scan	IPL	INL	1 3 6 mm ETDRS	1.03	22	47	36	47	36	44	34	44	31
P3213189	R	30	OCT Volume Scan	IPL	INL	1 3 6 mm ETDRS	1.08	22	49	36	48	36	47	38	48	34
P3213189	L	29	OCT Volume Scan	IPL	INL	1 3 6 mm ETDRS	1.08	20	52	37	51	38	44	37	47	31
P8455330	R	26	OCT Volume Scan	IPL	INL	1 3 6 mm ETDRS	0.91	34	46	32	40	28	42	30	43	26
P8455330	L	26	OCT Volume Scan	IPL	INL	1 3 6 mm ETDRS	0.91	32	46	32	43	30	41	29	40	26
P1869038	R	32	OCT Volume Scan	IPL	INL	1 3 6 mm ETDRS	0.96	22	43	31	44	31	42	34	41	32
P1869038	L	33	OCT Volume Scan	IPL	INL	1 3 6 mm ETDRS	0.96	20	44	33	44	34	41	31	43	29
P4172911	R	31	OCT Volume Scan	IPL	INL	1 3 6 mm ETDRS	1	15	46	37	43	34	38	36	40	31
P4172911	L	31	OCT Volume Scan	IPL	INL	1 3 6 mm ETDRS	1	15	47	38	42	34	35	33	41	32
P9890345	R	27	OCT Volume Scan	IPL	INL	1 3 6 mm ETDRS	0.99	38	45	32	42	33	47	35	42	30
P9890345	L	34	OCT Volume Scan	IPL	INL	1 3 6 mm ETDRS	0.99	38	45	32	42	32	45	33	43	31
P2365998	R	30	OCT Volume Scan	IPL	INL	1 3 6 mm ETDRS	1	17	43	34	42	32	43	37	45	32
P2365998	L	33	OCT Volume Scan	IPL	INL	1 3 6 mm ETDRS	1.01	17	43	36	43	34	44	34	44	32
P9168323	R	26	OCT Volume Scan	IPL	INL	1 3 6 mm ETDRS	1.03	16	40	35	45	34	45	38	41	34
P9168323	L	28	OCT Volume Scan	IPL	INL	1 3 6 mm ETDRS	1.08	17	45	44	46	37	42	34	43	33
P9183974	R	29	OCT Volume Scan	IPL	INL	1 3 6 mm ETDRS	0.91	13	34	32	37	31	36	33	36	31
P9183974	L	32	OCT Volume Scan	IPL	INL	1 3 6 mm ETDRS	0.9	13	36	33	38	32	36	30	38	28
P0912964	R	33	OCT Volume Scan	IPL	INL	1 3 6 mm ETDRS	1.07	20	49	37	46	34	43	37	46	35
P0912964	L	29	OCT Volume Scan	IPL	INL	1 3 6 mm ETDRS	1.04	21	50	38	46	35	41	34	43	32
P4636527	R	29	OCT Volume Scan	IPL	INL	1 3 6 mm ETDRS	0.92	23	41	30	39	30	41	33	40	29
P4636527	L	29	OCT Volume Scan	IPL	INL	1 3 6 mm ETDRS	0.92	26	43	32	41	30	41	31	41	28
P5022163	R	34	OCT Volume Scan	IPL	INL	1 3 6 mm ETDRS	0.95	19	42	33	40	31	42	33	42	31
P5022163	L	32	OCT Volume Scan	IPL	INL	1 3 6 mm ETDRS	0.94	20	42	34	40	31	40	30	41	31
P3136690	R	30	OCT Volume Scan	IPL	INL	1 3 6 mm ETDRS	1.1	18	45	38	47	35	46	40	47	37
P3136690	L	36	OCT Volume Scan	IPL	INL	1 3 6 mm ETDRS	1.11	19	50	41	48	37	42	37	47	36
P0473396	R	33	OCT Volume Scan	IPL	INL	1 3 6 mm ETDRS	1.11	17	45	37	46	36	45	41	48	37
P0473396	L	32	OCT Volume Scan	IPL	INL	1 3 6 mm ETDRS	1.13	17	47	40	49	39	43	39	48	37
P2416857	R	32	OCT Volume Scan	IPL	INL	1 3 6 mm ETDRS	0.91	19	37	31	39	30	38	32	38	30
P2416857	L	35	OCT Volume Scan	IPL	INL	1 3 6 mm ETDRS	0.88	19	38	31	38	31	35	29	36	30
P0955297	R	30	OCT Volume Scan	IPL	INL	1 3 6 mm ETDRS	1.04	21	48	36	47	34	47	35	46	32
P0955297	L	35	OCT Volume Scan	IPL	INL	1 3 6 mm ETDRS	1.02	22	48	37	48	33	43	32	46	31
P2382499	R	25	OCT Volume Scan	IPL	INL	1 3 6 mm ETDRS	1.09	25	45	35	49	34	50	41	48	35
P2382499	L	32	OCT Volume Scan	IPL	INL	1 3 6 mm ETDRS	1.06	24	46	35	49	35	46	38	46	33
P8077911	R	27	OCT Volume Scan	IPL	INL	1 3 6 mm ETDRS	1.03	25	45	34	46	34	46	37	45	30
P8077911	L	35	OCT Volume Scan	IPL	INL	1 3 6 mm ETDRS	1.03	27	47	34	46	35	46	36	47	30
P8949782	R	28	OCT Volume Scan	IPL	INL	1 3 6 mm ETDRS	1.09	31	47	36	46	34	47	39	47	36
P8949782	L	31	OCT Volume Scan	IPL	INL	1 3 6 mm ETDRS	1.07	31	46	39	47	36	46	36	46	31
