# Supplementary material for: Normative Data and Minimally Detectable Change for Inner Retinal Layer Thicknesses Using a Semi-automated OCT Image Segmentation Pipeline
Source: Front Neurol. 2019 Nov 25;10:1117. doi: 10.3389/fneur.2019.01117 (PMC6886563; doi:10.3389/fneur.2019.01117)
Supplement: Supplementary file 2 [file Data_Sheet_2.ZIP › Data-and-shiny/Data/OCT_Measurements/thickness_report_RNFL_IPL_6_mm.csv]

PatientID	Eye	Quality	ImageType	Uppaer_Layer	Lower_Layer	GridType	TotalVolume_mm3	Mean_C0_micron	Mean_N1_micron	Mean_N2_micron	Mean_S1_micron	Mean_S2_micron	Mean_T1_micron	Mean_T2_micron	Mean_I1_micron	Mean_I2_micron
P6964692	R	27	OCT Volume Scan	RNFL	IPL	1 3 6 mm ETDRS	2.1	25	96	70	97	70	86	76	97	65
P6964692	L	31	OCT Volume Scan	RNFL	IPL	1 3 6 mm ETDRS	2.14	25	100	73	98	69	82	78	98	68
P2861394	L	30	OCT Volume Scan	RNFL	IPL	1 3 6 mm ETDRS	1.83	37	89	61	89	58	81	63	89	54
P2861394	R	29	OCT Volume Scan	RNFL	IPL	1 3 6 mm ETDRS	1.84	35	86	62	90	57	86	63	92	55
P2268515	R	30	OCT Volume Scan	RNFL	IPL	1 3 6 mm ETDRS	1.83	34	91	63	91	56	88	64	87	51
P2268515	L	29	OCT Volume Scan	RNFL	IPL	1 3 6 mm ETDRS	1.79	34	89	62	88	56	85	61	87	51
P5513148	R	32	OCT Volume Scan	RNFL	IPL	1 3 6 mm ETDRS	2.13	42	98	73	98	67	95	74	97	67
P5513148	L	31	OCT Volume Scan	RNFL	IPL	1 3 6 mm ETDRS	2.13	41	102	72	97	69	88	73	96	68
P7194689	R	30	OCT Volume Scan	RNFL	IPL	1 3 6 mm ETDRS	2.17	26	97	81	99	68	93	76	99	66
P7194689	L	30	OCT Volume Scan	RNFL	IPL	1 3 6 mm ETDRS	2.13	27	99	78	99	68	91	73	97	64
P4231065	R	31	OCT Volume Scan	RNFL	IPL	1 3 6 mm ETDRS	1.98	39	91	65	94	64	87	67	96	61
P4231065	L	30	OCT Volume Scan	RNFL	IPL	1 3 6 mm ETDRS	1.95	39	94	66	92	62	85	69	96	58
P9807642	R	26	OCT Volume Scan	RNFL	IPL	1 3 6 mm ETDRS	1.9	61	90	63	90	61	88	63	89	56
P9807642	L	26	OCT Volume Scan	RNFL	IPL	1 3 6 mm ETDRS	1.91	61	92	63	90	62	88	62	87	58
P6848297	R	31	OCT Volume Scan	RNFL	IPL	1 3 6 mm ETDRS	1.77	23	82	60	82	57	76	61	83	56
P6848297	L	29	OCT Volume Scan	RNFL	IPL	1 3 6 mm ETDRS	1.76	26	82	62	84	56	78	58	85	55
P4809319	R	34	OCT Volume Scan	RNFL	IPL	1 3 6 mm ETDRS	1.97	38	97	65	94	62	87	71	91	58
P4809319	L	33	OCT Volume Scan	RNFL	IPL	1 3 6 mm ETDRS	1.95	37	98	64	94	59	89	69	94	60
P3921175	R	24	OCT Volume Scan	RNFL	IPL	1 3 6 mm ETDRS	1.98	41	92	65	93	60	90	69	96	63
P3921175	L	28	OCT Volume Scan	RNFL	IPL	1 3 6 mm ETDRS	2	45	97	70	95	65	84	65	96	62
P3431780	R	26	OCT Volume Scan	RNFL	IPL	1 3 6 mm ETDRS	2.43	50	116	80	110	76	106	90	115	73
P3431780	L	35	OCT Volume Scan	RNFL	IPL	1 3 6 mm ETDRS	2.43	50	116	81	113	73	107	90	117	71
P7290497	R	22	OCT Volume Scan	RNFL	IPL	1 3 6 mm ETDRS	2	36	98	67	97	59	95	72	96	60
P7290497	L	26	OCT Volume Scan	RNFL	IPL	1 3 6 mm ETDRS	1.98	34	100	67	96	58	93	69	98	60
P4385723	L	28	OCT Volume Scan	RNFL	IPL	1 3 6 mm ETDRS	2.07	60	101	63	102	66	96	77	93	58
P0596779	R	27	OCT Volume Scan	RNFL	IPL	1 3 6 mm ETDRS	1.97	35	96	66	93	62	87	68	93	60
P0596779	L	31	OCT Volume Scan	RNFL	IPL	1 3 6 mm ETDRS	1.98	34	98	68	94	64	86	68	93	60
P3980443	R	28	OCT Volume Scan	RNFL	IPL	1 3 6 mm ETDRS	2.28	36	100	78	104	76	99	81	104	69
P3980443	L	31	OCT Volume Scan	RNFL	IPL	1 3 6 mm ETDRS	2.26	33	98	82	102	71	98	78	103	71
P7379954	R	29	OCT Volume Scan	RNFL	IPL	1 3 6 mm ETDRS	1.85	59	95	63	90	56	89	61	89	53
P7379954	L	27	OCT Volume Scan	RNFL	IPL	1 3 6 mm ETDRS	1.84	57	91	61	89	58	85	61	85	54
P1824918	R	21	OCT Volume Scan	RNFL	IPL	1 3 6 mm ETDRS	1.81	42	90	65	91	57	85	58	91	48
P1824918	L	28	OCT Volume Scan	RNFL	IPL	1 3 6 mm ETDRS	1.82	41	91	66	89	57	84	60	88	51
P1754518	R	33	OCT Volume Scan	RNFL	IPL	1 3 6 mm ETDRS	2.02	36	95	68	91	68	92	70	94	58
P1754518	L	33	OCT Volume Scan	RNFL	IPL	1 3 6 mm ETDRS	2.03	37	97	69	95	64	88	69	96	64
P5315514	R	31	OCT Volume Scan	RNFL	IPL	1 3 6 mm ETDRS	2.37	32	104	85	107	78	102	83	109	71
P5315514	L	27	OCT Volume Scan	RNFL	IPL	1 3 6 mm ETDRS	2.39	33	104	88	108	77	101	83	108	73
P5318276	R	26	OCT Volume Scan	RNFL	IPL	1 3 6 mm ETDRS	2.01	43	95	69	95	63	89	69	94	61
P5318276	L	29	OCT Volume Scan	RNFL	IPL	1 3 6 mm ETDRS	2	46	93	73	92	62	87	66	92	61
P6344009	R	28	OCT Volume Scan	RNFL	IPL	1 3 6 mm ETDRS	2.12	38	94	77	99	69	94	69	98	65
P6344009	L	30	OCT Volume Scan	RNFL	IPL	1 3 6 mm ETDRS	2.13	37	97	75	100	70	91	71	98	66
P8494318	R	26	OCT Volume Scan	RNFL	IPL	1 3 6 mm ETDRS	1.79	27	82	59	83	56	84	63	87	56
P8494318	L	32	OCT Volume Scan	RNFL	IPL	1 3 6 mm ETDRS	1.81	31	88	59	87	55	87	62	88	56
P7244553	L	35	OCT Volume Scan	RNFL	IPL	1 3 6 mm ETDRS	2.36	44	110	83	107	75	107	80	110	73
P6110235	R	31	OCT Volume Scan	RNFL	IPL	1 3 6 mm ETDRS	1.85	41	90	65	88	55	90	63	88	54
P6110235	L	29	OCT Volume Scan	RNFL	IPL	1 3 6 mm ETDRS	1.87	37	92	64	91	58	90	64	88	55
P7224434	R	29	OCT Volume Scan	RNFL	IPL	1 3 6 mm ETDRS	1.84	56	95	61	86	56	88	62	89	54
P7224434	L	31	OCT Volume Scan	RNFL	IPL	1 3 6 mm ETDRS	1.84	55	93	60	86	55	89	63	93	55
P3229589	L	32	OCT Volume Scan	RNFL	IPL	1 3 6 mm ETDRS	2.05	36	101	74	99	63	91	66	95	64
P3229589	R	28	OCT Volume Scan	RNFL	IPL	1 3 6 mm ETDRS	2.02	33	100	71	96	62	89	67	98	62
P3617887	R	31	OCT Volume Scan	RNFL	IPL	1 3 6 mm ETDRS	2.07	34	93	76	93	64	88	73	93	64
P3617887	L	35	OCT Volume Scan	RNFL	IPL	1 3 6 mm ETDRS	2.14	34	97	78	97	68	89	75	98	64
P2282633	L	36	OCT Volume Scan	RNFL	IPL	1 3 6 mm ETDRS	2.09	32	98	73	99	65	94	71	99	65
P2282633	R	32	OCT Volume Scan	RNFL	IPL	1 3 6 mm ETDRS	2.09	34	98	69	99	67	93	74	99	63
P2937141	R	28	OCT Volume Scan	RNFL	IPL	1 3 6 mm ETDRS	2.15	39	97	75	99	75	96	71	97	65
P2937141	L	33	OCT Volume Scan	RNFL	IPL	1 3 6 mm ETDRS	2.14	38	101	74	100	68	95	71	98	69
P6309761	L	33	OCT Volume Scan	RNFL	IPL	1 3 6 mm ETDRS	1.97	39	99	67	95	62	93	68	96	55
P6309761	R	24	OCT Volume Scan	RNFL	IPL	1 3 6 mm ETDRS	2.01	43	101	68	99	62	92	68	99	60
P0921050	R	28	OCT Volume Scan	RNFL	IPL	1 3 6 mm ETDRS	1.98	30	89	70	92	64	88	72	89	58
P0921050	L	28	OCT Volume Scan	RNFL	IPL	1 3 6 mm ETDRS	1.98	30	91	69	91	61	85	72	91	61
P4337012	R	24	OCT Volume Scan	RNFL	IPL	1 3 6 mm ETDRS	1.6	31	77	53	78	50	78	55	75	48
P4337012	L	22	OCT Volume Scan	RNFL	IPL	1 3 6 mm ETDRS	1.61	33	78	53	79	51	76	53	76	50
P4308628	R	33	OCT Volume Scan	RNFL	IPL	1 3 6 mm ETDRS	1.88	35	91	63	91	58	91	65	90	56
P4308628	L	33	OCT Volume Scan	RNFL	IPL	1 3 6 mm ETDRS	1.89	34	91	62	90	59	90	67	90	57
P4936851	R	27	OCT Volume Scan	RNFL	IPL	1 3 6 mm ETDRS	1.93	32	93	65	94	60	96	66	95	57
P4936851	L	27	OCT Volume Scan	RNFL	IPL	1 3 6 mm ETDRS	1.86	31	95	62	92	56	90	63	92	55
P4258303	R	27	OCT Volume Scan	RNFL	IPL	1 3 6 mm ETDRS	1.97	51	107	60	102	57	104	71	99	55
P3122612	R	28	OCT Volume Scan	RNFL	IPL	1 3 6 mm ETDRS	2.07	44	102	70	97	63	98	68	102	64
P3122612	L	32	OCT Volume Scan	RNFL	IPL	1 3 6 mm ETDRS	2.08	39	105	70	99	65	96	70	102	63
P4263513	R	30	OCT Volume Scan	RNFL	IPL	1 3 6 mm ETDRS	1.94	30	98	60	98	59	96	69	97	58
P4263513	L	29	OCT Volume Scan	RNFL	IPL	1 3 6 mm ETDRS	2	30	98	63	100	60	98	72	98	62
P8933891	R	32	OCT Volume Scan	RNFL	IPL	1 3 6 mm ETDRS	2.12	34	101	70	99	62	101	76	104	67
P8933891	L	32	OCT Volume Scan	RNFL	IPL	1 3 6 mm ETDRS	2.1	35	103	68	99	62	98	76	104	64
P9441600	R	28	OCT Volume Scan	RNFL	IPL	1 3 6 mm ETDRS	1.8	25	89	61	91	56	86	60	90	53
P9441600	L	28	OCT Volume Scan	RNFL	IPL	1 3 6 mm ETDRS	1.84	25	85	65	89	58	86	60	89	56
P5018367	R	23	OCT Volume Scan	RNFL	IPL	1 3 6 mm ETDRS	1.9	35	93	63	90	65	83	62	88	58
P5018367	L	29	OCT Volume Scan	RNFL	IPL	1 3 6 mm ETDRS	1.87	32	91	68	89	61	82	61	87	56
P6239529	R	27	OCT Volume Scan	RNFL	IPL	1 3 6 mm ETDRS	1.79	37	85	57	86	55	82	62	89	56
P6239529	L	29	OCT Volume Scan	RNFL	IPL	1 3 6 mm ETDRS	1.75	41	84	59	84	51	77	60	86	56
P1156184	R	29	OCT Volume Scan	RNFL	IPL	1 3 6 mm ETDRS	2.2	39	98	75	100	68	99	76	104	71
P1156184	L	28	OCT Volume Scan	RNFL	IPL	1 3 6 mm ETDRS	2.17	43	97	76	101	68	97	74	101	68
P3172855	R	31	OCT Volume Scan	RNFL	IPL	1 3 6 mm ETDRS	1.94	36	96	65	99	60	90	68	96	56
P3172855	L	31	OCT Volume Scan	RNFL	IPL	1 3 6 mm ETDRS	1.99	36	97	68	98	63	92	68	98	57
P4148262	R	24	OCT Volume Scan	RNFL	IPL	1 3 6 mm ETDRS	2	47	99	69	100	61	97	65	101	57
P4148262	L	22	OCT Volume Scan	RNFL	IPL	1 3 6 mm ETDRS	2.02	49	101	70	101	65	95	64	100	57
P8663091	R	25	OCT Volume Scan	RNFL	IPL	1 3 6 mm ETDRS	2.04	58	100	70	96	61	94	70	97	60
P8663091	L	31	OCT Volume Scan	RNFL	IPL	1 3 6 mm ETDRS	2.06	56	102	73	99	63	96	70	99	58
P2504554	L	30	OCT Volume Scan	RNFL	IPL	1 3 6 mm ETDRS	1.99	49	100	64	100	61	95	68	99	58
P2504554	R	28	OCT Volume Scan	RNFL	IPL	1 3 6 mm ETDRS	2	46	101	66	97	61	96	69	100	58
P4830343	R	28	OCT Volume Scan	RNFL	IPL	1 3 6 mm ETDRS	1.74	34	86	55	84	55	79	62	85	52
P9855597	R	27	OCT Volume Scan	RNFL	IPL	1 3 6 mm ETDRS	1.9	34	89	67	91	57	85	67	91	56
P5194851	R	25	OCT Volume Scan	RNFL	IPL	1 3 6 mm ETDRS	1.93	33	90	68	93	61	88	64	91	58
P5194851	L	25	OCT Volume Scan	RNFL	IPL	1 3 6 mm ETDRS	1.86	32	88	66	92	62	85	63	87	51
P6128945	R	27	OCT Volume Scan	RNFL	IPL	1 3 6 mm ETDRS	1.87	26	89	65	85	60	90	61	89	58
P6128945	L	27	OCT Volume Scan	RNFL	IPL	1 3 6 mm ETDRS	1.74	30	87	60	84	55	85	56	83	52
P1206287	R	26	OCT Volume Scan	RNFL	IPL	1 3 6 mm ETDRS	2.05	35	91	71	98	71	88	69	92	62
P1206287	L	31	OCT Volume Scan	RNFL	IPL	1 3 6 mm ETDRS	2.26	35	101	81	102	72	95	78	101	73
P6030601	R	22	OCT Volume Scan	RNFL	IPL	1 3 6 mm ETDRS	1.75	32	81	56	84	57	84	64	80	51
P6030601	L	25	OCT Volume Scan	RNFL	IPL	1 3 6 mm ETDRS	1.75	38	83	60	82	55	79	61	81	52
P5450680	R	25	OCT Volume Scan	RNFL	IPL	1 3 6 mm ETDRS	2.11	39	99	71	98	65	98	74	99	66
P5450680	L	26	OCT Volume Scan	RNFL	IPL	1 3 6 mm ETDRS	2.11	37	102	71	100	66	94	71	101	66
P3427638	R	28	OCT Volume Scan	RNFL	IPL	1 3 6 mm ETDRS	2.07	46	99	70	99	65	101	73	102	57
P3427638	L	24	OCT Volume Scan	RNFL	IPL	1 3 6 mm ETDRS	2.1	46	102	73	101	64	99	71	101	61
P3041208	R	34	OCT Volume Scan	RNFL	IPL	1 3 6 mm ETDRS	1.74	45	87	59	81	55	81	59	82	52
P3041208	L	33	OCT Volume Scan	RNFL	IPL	1 3 6 mm ETDRS	1.79	47	88	61	85	57	81	59	85	54
P4170222	R	28	OCT Volume Scan	RNFL	IPL	1 3 6 mm ETDRS	1.75	39	85	60	87	55	86	60	85	48
P4170222	L	29	OCT Volume Scan	RNFL	IPL	1 3 6 mm ETDRS	1.77	37	87	60	88	54	83	62	84	52
P6813007	R	24	OCT Volume Scan	RNFL	IPL	1 3 6 mm ETDRS	2.11	40	98	72	101	66	101	73	102	62
P6813007	L	26	OCT Volume Scan	RNFL	IPL	1 3 6 mm ETDRS	2.13	40	99	74	102	68	101	73	101	62
P8754568	R	34	OCT Volume Scan	RNFL	IPL	1 3 6 mm ETDRS	2.07	34	90	74	92	63	92	75	93	65
P8754568	L	36	OCT Volume Scan	RNFL	IPL	1 3 6 mm ETDRS	2.09	41	95	77	96	63	88	73	94	64
P5104223	R	27	OCT Volume Scan	RNFL	IPL	1 3 6 mm ETDRS	2.12	42	102	74	99	67	96	72	99	63
P5104223	L	29	OCT Volume Scan	RNFL	IPL	1 3 6 mm ETDRS	2.11	40	104	73	98	65	93	72	101	66
P6693138	R	30	OCT Volume Scan	RNFL	IPL	1 3 6 mm ETDRS	2.13	39	98	78	99	66	96	70	98	66
P6693138	L	33	OCT Volume Scan	RNFL	IPL	1 3 6 mm ETDRS	2.16	44	103	77	100	66	95	74	101	65
P5859365	R	29	OCT Volume Scan	RNFL	IPL	1 3 6 mm ETDRS	1.88	26	88	68	86	62	89	64	89	53
P5859365	L	31	OCT Volume Scan	RNFL	IPL	1 3 6 mm ETDRS	1.91	24	92	68	84	59	84	68	92	57
P6249035	R	28	OCT Volume Scan	RNFL	IPL	1 3 6 mm ETDRS	2	28	96	69	96	62	92	68	95	62
P6249035	L	30	OCT Volume Scan	RNFL	IPL	1 3 6 mm ETDRS	1.98	30	95	73	94	61	91	66	94	57
P6746890	R	26	OCT Volume Scan	RNFL	IPL	1 3 6 mm ETDRS	1.99	33	93	74	94	59	95	68	96	58
P6746890	L	29	OCT Volume Scan	RNFL	IPL	1 3 6 mm ETDRS	2.01	36	98	76	94	59	95	68	96	57
P8423424	R	29	OCT Volume Scan	RNFL	IPL	1 3 6 mm ETDRS	2.27	27	94	83	98	77	93	81	98	69
P8423424	L	32	OCT Volume Scan	RNFL	IPL	1 3 6 mm ETDRS	2.27	30	89	86	97	77	89	77	97	73
P0831950	R	30	OCT Volume Scan	RNFL	IPL	1 3 6 mm ETDRS	1.98	32	90	70	93	63	93	67	95	60
P0831950	L	33	OCT Volume Scan	RNFL	IPL	1 3 6 mm ETDRS	1.98	33	94	69	90	62	90	66	96	62
P7636828	R	28	OCT Volume Scan	RNFL	IPL	1 3 6 mm ETDRS	1.85	28	88	62	90	60	84	62	85	57
P7636828	L	31	OCT Volume Scan	RNFL	IPL	1 3 6 mm ETDRS	1.84	28	86	61	89	59	85	64	84	56
P2436664	R	24	OCT Volume Scan	RNFL	IPL	1 3 6 mm ETDRS	2.1	34	105	72	104	64	95	75	103	60
P2436664	L	33	OCT Volume Scan	RNFL	IPL	1 3 6 mm ETDRS	2.08	35	103	71	102	64	97	73	100	59
P1942230	R	29	OCT Volume Scan	RNFL	IPL	1 3 6 mm ETDRS	1.86	36	87	63	89	61	86	62	86	55
P1942230	L	31	OCT Volume Scan	RNFL	IPL	1 3 6 mm ETDRS	1.85	32	87	64	90	62	85	61	85	54
P5724570	R	24	OCT Volume Scan	RNFL	IPL	1 3 6 mm ETDRS	2.05	42	98	70	96	66	94	70	95	61
P5724570	L	33	OCT Volume Scan	RNFL	IPL	1 3 6 mm ETDRS	2.07	39	100	70	97	66	91	73	95	63
P8853268	R	30	OCT Volume Scan	RNFL	IPL	1 3 6 mm ETDRS	1.92	41	97	60	93	59	93	67	96	58
P8853268	L	32	OCT Volume Scan	RNFL	IPL	1 3 6 mm ETDRS	1.93	40	99	62	98	60	92	67	94	56
P6272490	R	30	OCT Volume Scan	RNFL	IPL	1 3 6 mm ETDRS	2	33	91	74	94	65	92	68	92	58
P6272490	L	36	OCT Volume Scan	RNFL	IPL	1 3 6 mm ETDRS	2.03	33	94	75	95	65	90	69	94	59
P7234163	R	29	OCT Volume Scan	RNFL	IPL	1 3 6 mm ETDRS	1.64	14	77	56	82	51	77	55	84	50
P7234163	L	30	OCT Volume Scan	RNFL	IPL	1 3 6 mm ETDRS	1.63	13	81	56	83	51	75	57	80	48
P0161293	R	27	OCT Volume Scan	RNFL	IPL	1 3 6 mm ETDRS	2.23	41	105	73	104	70	98	83	105	67
P0161293	L	31	OCT Volume Scan	RNFL	IPL	1 3 6 mm ETDRS	2.31	39	104	81	107	74	99	82	108	69
P5944319	R	31	OCT Volume Scan	RNFL	IPL	1 3 6 mm ETDRS	2.15	48	107	72	105	67	102	73	105	63
P5944319	L	26	OCT Volume Scan	RNFL	IPL	1 3 6 mm ETDRS	2.11	48	105	72	102	67	99	70	101	61
P5567852	R	26	OCT Volume Scan	RNFL	IPL	1 3 6 mm ETDRS	1.95	55	96	67	92	59	92	65	93	59
P5567852	L	34	OCT Volume Scan	RNFL	IPL	1 3 6 mm ETDRS	1.91	53	95	67	95	60	88	62	91	55
P1589597	R	26	OCT Volume Scan	RNFL	IPL	1 3 6 mm ETDRS	2.14	46	109	72	107	68	103	69	104	62
P1589597	L	25	OCT Volume Scan	RNFL	IPL	1 3 6 mm ETDRS	2.17	49	112	72	107	69	100	71	102	65
P1530705	R	20	OCT Volume Scan	RNFL	IPL	1 3 6 mm ETDRS	2.1	30	103	71	101	67	99	72	102	63
P1530705	L	25	OCT Volume Scan	RNFL	IPL	1 3 6 mm ETDRS	2.11	37	106	69	108	64	100	70	106	64
P6955295	R	23	OCT Volume Scan	RNFL	IPL	1 3 6 mm ETDRS	1.77	32	80	58	81	60	78	62	77	55
P3187664	R	36	OCT Volume Scan	RNFL	IPL	1 3 6 mm ETDRS	2	44	98	68	93	63	94	68	96	59
P3187664	L	34	OCT Volume Scan	RNFL	IPL	1 3 6 mm ETDRS	2	44	100	67	96	64	91	68	94	59
P6919703	R	25	OCT Volume Scan	RNFL	IPL	1 3 6 mm ETDRS	1.98	43	96	67	96	59	96	68	97	59
P6919703	L	27	OCT Volume Scan	RNFL	IPL	1 3 6 mm ETDRS	1.97	46	98	70	96	58	95	66	96	57
P5543832	R	28	OCT Volume Scan	RNFL	IPL	1 3 6 mm ETDRS	1.76	19	88	57	85	53	82	64	88	53
P5543832	L	30	OCT Volume Scan	RNFL	IPL	1 3 6 mm ETDRS	1.68	21	86	56	82	52	79	59	84	49
P3889506	R	33	OCT Volume Scan	RNFL	IPL	1 3 6 mm ETDRS	2.08	43	92	71	95	66	93	71	96	66
P3889506	L	31	OCT Volume Scan	RNFL	IPL	1 3 6 mm ETDRS	2.08	44	99	71	96	67	87	73	95	63
P9251324	R	30	OCT Volume Scan	RNFL	IPL	1 3 6 mm ETDRS	2.13	50	111	69	106	64	107	76	107	59
P9251324	L	34	OCT Volume Scan	RNFL	IPL	1 3 6 mm ETDRS	2.22	43	113	75	108	66	107	77	113	64
P8416700	R	30	OCT Volume Scan	RNFL	IPL	1 3 6 mm ETDRS	1.97	38	98	64	97	65	99	68	95	55
P8416700	L	32	OCT Volume Scan	RNFL	IPL	1 3 6 mm ETDRS	1.99	36	97	65	97	63	93	70	94	58
P3573976	R	28	OCT Volume Scan	RNFL	IPL	1 3 6 mm ETDRS	1.87	60	96	59	89	55	92	66	93	54
P3573976	L	27	OCT Volume Scan	RNFL	IPL	1 3 6 mm ETDRS	1.86	60	96	60	90	56	91	63	89	53
P0435915	R	32	OCT Volume Scan	RNFL	IPL	1 3 6 mm ETDRS	1.87	27	90	63	87	58	88	63	90	61
P0435915	L	34	OCT Volume Scan	RNFL	IPL	1 3 6 mm ETDRS	1.88	29	93	63	89	59	89	62	93	60
P3981857	R	32	OCT Volume Scan	RNFL	IPL	1 3 6 mm ETDRS	2.03	45	95	70	92	61	92	71	97	63
P3981857	L	31	OCT Volume Scan	RNFL	IPL	1 3 6 mm ETDRS	2.01	42	95	69	97	61	92	69	93	62
P7049588	R	27	OCT Volume Scan	RNFL	IPL	1 3 6 mm ETDRS	1.77	16	68	63	79	60	78	64	74	55
P7049588	L	32	OCT Volume Scan	RNFL	IPL	1 3 6 mm ETDRS	1.73	11	70	63	75	59	71	62	72	56
P9953584	R	26	OCT Volume Scan	RNFL	IPL	1 3 6 mm ETDRS	2.15	54	109	71	107	67	103	74	103	61
P9953584	L	26	OCT Volume Scan	RNFL	IPL	1 3 6 mm ETDRS	2.23	57	112	73	111	70	104	78	109	62
P3559149	R	31	OCT Volume Scan	RNFL	IPL	1 3 6 mm ETDRS	1.87	36	91	67	93	59	86	58	91	57
P3559149	L	35	OCT Volume Scan	RNFL	IPL	1 3 6 mm ETDRS	1.93	36	95	69	94	63	87	61	94	56
P7625478	R	22	OCT Volume Scan	RNFL	IPL	1 3 6 mm ETDRS	1.99	30	92	69	96	60	95	66	98	62
P7625478	L	29	OCT Volume Scan	RNFL	IPL	1 3 6 mm ETDRS	2.03	29	101	73	104	62	94	67	96	60
P5931769	R	28	OCT Volume Scan	RNFL	IPL	1 3 6 mm ETDRS	2.09	36	98	70	100	69	99	74	98	59
P5931769	L	30	OCT Volume Scan	RNFL	IPL	1 3 6 mm ETDRS	2.15	34	102	73	102	69	94	74	102	65
P1511275	R	29	OCT Volume Scan	RNFL	IPL	1 3 6 mm ETDRS	2.03	40	98	66	100	65	98	74	96	57
P1511275	L	34	OCT Volume Scan	RNFL	IPL	1 3 6 mm ETDRS	2.07	40	101	68	101	66	97	74	98	59
P3988763	R	28	OCT Volume Scan	RNFL	IPL	1 3 6 mm ETDRS	1.94	37	91	67	89	62	87	70	88	57
P3988763	L	26	OCT Volume Scan	RNFL	IPL	1 3 6 mm ETDRS	1.91	39	96	70	94	58	85	63	90	56
P2408559	R	33	OCT Volume Scan	RNFL	IPL	1 3 6 mm ETDRS	2.04	46	95	71	98	64	94	66	96	62
P2408559	L	33	OCT Volume Scan	RNFL	IPL	1 3 6 mm ETDRS	2.03	47	98	69	96	62	93	68	95	63
P3434560	R	27	OCT Volume Scan	RNFL	IPL	1 3 6 mm ETDRS	2.06	43	90	77	94	68	92	69	92	60
P3434560	L	34	OCT Volume Scan	RNFL	IPL	1 3 6 mm ETDRS	2.06	41	91	74	97	68	93	70	93	61
P6666245	R	27	OCT Volume Scan	RNFL	IPL	1 3 6 mm ETDRS	1.67	38	85	55	83	50	82	56	83	49
P6666245	L	27	OCT Volume Scan	RNFL	IPL	1 3 6 mm ETDRS	1.67	41	85	57	84	49	81	56	84	49
P1308950	R	26	OCT Volume Scan	RNFL	IPL	1 3 6 mm ETDRS	2.1	40	102	70	101	65	100	76	102	59
P1308950	L	31	OCT Volume Scan	RNFL	IPL	1 3 6 mm ETDRS	2.1	42	102	75	103	62	100	73	100	61
P3219806	R	32	OCT Volume Scan	RNFL	IPL	1 3 6 mm ETDRS	1.87	22	92	65	93	56	90	64	96	55
P8465062	R	29	OCT Volume Scan	RNFL	IPL	1 3 6 mm ETDRS	1.87	28	88	64	87	55	89	65	91	59
P8465062	L	30	OCT Volume Scan	RNFL	IPL	1 3 6 mm ETDRS	1.84	30	89	63	88	55	86	64	90	57
P5532573	R	33	OCT Volume Scan	RNFL	IPL	1 3 6 mm ETDRS	1.97	34	100	63	99	60	99	68	98	59
P5532573	L	37	OCT Volume Scan	RNFL	IPL	1 3 6 mm ETDRS	2	35	102	65	97	62	98	68	100	59
P8544525	R	24	OCT Volume Scan	RNFL	IPL	1 3 6 mm ETDRS	1.99	32	84	73	85	67	81	71	84	61
P3848378	R	27	OCT Volume Scan	RNFL	IPL	1 3 6 mm ETDRS	2.25	47	104	80	103	71	101	75	103	70
P3848378	L	33	OCT Volume Scan	RNFL	IPL	1 3 6 mm ETDRS	2.3	45	104	84	104	71	100	79	102	72
P3167879	R	29	OCT Volume Scan	RNFL	IPL	1 3 6 mm ETDRS	1.81	52	93	58	88	57	87	59	88	54
P3167879	L	30	OCT Volume Scan	RNFL	IPL	1 3 6 mm ETDRS	1.82	52	94	59	88	56	86	60	88	55
P3542647	R	30	OCT Volume Scan	RNFL	IPL	1 3 6 mm ETDRS	2.01	34	97	70	99	63	101	68	98	58
P3542647	L	35	OCT Volume Scan	RNFL	IPL	1 3 6 mm ETDRS	1.99	33	100	67	95	60	98	68	99	59
P1710819	R	32	OCT Volume Scan	RNFL	IPL	1 3 6 mm ETDRS	2.15	36	94	77	95	70	88	75	95	68
P1710819	L	29	OCT Volume Scan	RNFL	IPL	1 3 6 mm ETDRS	2.12	38	94	75	93	68	83	75	95	68
P3386709	R	30	OCT Volume Scan	RNFL	IPL	1 3 6 mm ETDRS	2.05	37	94	72	97	66	97	71	97	58
P3386709	L	28	OCT Volume Scan	RNFL	IPL	1 3 6 mm ETDRS	2.02	34	94	69	97	65	94	72	95	57
P5523701	R	33	OCT Volume Scan	RNFL	IPL	1 3 6 mm ETDRS	1.97	47	90	65	94	62	89	71	94	59
P5523701	L	34	OCT Volume Scan	RNFL	IPL	1 3 6 mm ETDRS	1.97	46	93	65	94	59	83	71	94	62
P5785515	R	30	OCT Volume Scan	RNFL	IPL	1 3 6 mm ETDRS	1.93	31	91	65	92	60	87	68	89	59
P5785515	L	32	OCT Volume Scan	RNFL	IPL	1 3 6 mm ETDRS	1.98	34	93	67	94	63	88	70	90	60
P9883454	R	30	OCT Volume Scan	RNFL	IPL	1 3 6 mm ETDRS	2.2	35	91	82	96	74	94	74	96	68
P9883454	L	31	OCT Volume Scan	RNFL	IPL	1 3 6 mm ETDRS	2.19	35	99	81	98	72	94	76	96	65
P9053415	R	29	OCT Volume Scan	RNFL	IPL	1 3 6 mm ETDRS	2.2	55	108	73	106	66	99	79	104	65
P9053415	L	30	OCT Volume Scan	RNFL	IPL	1 3 6 mm ETDRS	2.19	56	104	71	103	68	96	77	102	69
P2076359	R	31	OCT Volume Scan	RNFL	IPL	1 3 6 mm ETDRS	1.97	26	93	67	96	61	92	70	96	58
P2076359	L	37	OCT Volume Scan	RNFL	IPL	1 3 6 mm ETDRS	1.97	25	94	67	96	60	90	70	97	60
P2924894	R	32	OCT Volume Scan	RNFL	IPL	1 3 6 mm ETDRS	1.93	28	91	68	93	64	86	66	90	55
P2924894	L	35	OCT Volume Scan	RNFL	IPL	1 3 6 mm ETDRS	1.95	27	92	69	93	65	82	67	92	57
P5200102	R	39	OCT Volume Scan	RNFL	IPL	1 3 6 mm ETDRS	1.87	25	82	66	87	63	85	66	89	52
P5200102	L	36	OCT Volume Scan	RNFL	IPL	1 3 6 mm ETDRS	1.87	25	87	66	88	59	81	65	86	58
P9019113	R	28	OCT Volume Scan	RNFL	IPL	1 3 6 mm ETDRS	1.82	49	94	61	92	57	90	60	88	50
P9836308	R	30	OCT Volume Scan	RNFL	IPL	1 3 6 mm ETDRS	1.91	40	90	64	90	60	91	67	92	55
P9836308	L	31	OCT Volume Scan	RNFL	IPL	1 3 6 mm ETDRS	1.91	42	90	65	90	60	88	65	92	56
P2575421	R	28	OCT Volume Scan	RNFL	IPL	1 3 6 mm ETDRS	2.02	56	99	63	100	63	99	75	96	54
P2575421	L	31	OCT Volume Scan	RNFL	IPL	1 3 6 mm ETDRS	2.06	53	100	65	101	66	99	76	98	55
P5643590	R	26	OCT Volume Scan	RNFL	IPL	1 3 6 mm ETDRS	2.11	49	100	70	99	64	97	78	101	60
P5643590	L	26	OCT Volume Scan	RNFL	IPL	1 3 6 mm ETDRS	2.07	53	95	70	99	64	96	72	97	61
P8069687	R	26	OCT Volume Scan	RNFL	IPL	1 3 6 mm ETDRS	1.94	58	96	69	93	60	90	66	89	55
P8069687	L	28	OCT Volume Scan	RNFL	IPL	1 3 6 mm ETDRS	1.99	59	98	71	98	61	90	66	88	58
P3943701	R	30	OCT Volume Scan	RNFL	IPL	1 3 6 mm ETDRS	2.04	38	95	67	93	65	95	76	94	58
P3943701	L	27	OCT Volume Scan	RNFL	IPL	1 3 6 mm ETDRS	1.98	40	95	65	94	61	90	73	90	60
P7310730	R	33	OCT Volume Scan	RNFL	IPL	1 3 6 mm ETDRS	2.02	31	99	68	97	64	93	69	96	61
P7310730	L	28	OCT Volume Scan	RNFL	IPL	1 3 6 mm ETDRS	2.04	31	100	72	97	64	89	69	94	63
P1610690	R	36	OCT Volume Scan	RNFL	IPL	1 3 6 mm ETDRS	2.2	37	102	77	103	68	101	78	103	65
P1610690	L	34	OCT Volume Scan	RNFL	IPL	1 3 6 mm ETDRS	2.24	38	101	79	104	69	100	79	108	67
P6006986	R	34	OCT Volume Scan	RNFL	IPL	1 3 6 mm ETDRS	1.95	38	96	69	94	62	92	65	94	56
P6006986	L	37	OCT Volume Scan	RNFL	IPL	1 3 6 mm ETDRS	1.95	37	98	66	94	61	90	68	94	57
P8658644	L	31	OCT Volume Scan	RNFL	IPL	1 3 6 mm ETDRS	2.05	31	99	68	98	60	91	75	99	66
P9835216	R	30	OCT Volume Scan	RNFL	IPL	1 3 6 mm ETDRS	2.07	48	96	74	95	64	94	70	98	62
P9835216	L	30	OCT Volume Scan	RNFL	IPL	1 3 6 mm ETDRS	2.04	48	97	72	96	63	92	68	95	62
P0793658	R	28	OCT Volume Scan	RNFL	IPL	1 3 6 mm ETDRS	1.88	35	88	70	88	58	84	62	86	58
P0793658	L	29	OCT Volume Scan	RNFL	IPL	1 3 6 mm ETDRS	1.88	37	89	69	86	59	83	62	87	58
P4283473	R	28	OCT Volume Scan	RNFL	IPL	1 3 6 mm ETDRS	2.14	35	99	78	101	70	101	72	106	59
P4283473	L	38	OCT Volume Scan	RNFL	IPL	1 3 6 mm ETDRS	2.13	39	99	73	101	70	98	75	102	60
P2045429	R	30	OCT Volume Scan	RNFL	IPL	1 3 6 mm ETDRS	2.03	42	92	71	92	64	90	67	94	65
P2045429	L	30	OCT Volume Scan	RNFL	IPL	1 3 6 mm ETDRS	2.03	44	97	68	97	65	85	71	93	63
P4506365	L	24	OCT Volume Scan	RNFL	IPL	1 3 6 mm ETDRS	1.97	47	102	67	99	63	89	63	94	59
P5477636	R	29	OCT Volume Scan	RNFL	IPL	1 3 6 mm ETDRS	2.01	33	92	69	92	64	93	71	94	59
P5477636	L	30	OCT Volume Scan	RNFL	IPL	1 3 6 mm ETDRS	2.04	35	95	72	91	65	87	69	93	65
P0933268	R	27	OCT Volume Scan	RNFL	IPL	1 3 6 mm ETDRS	2.15	46	104	73	107	64	102	73	105	66
P0933268	L	31	OCT Volume Scan	RNFL	IPL	1 3 6 mm ETDRS	2.13	48	107	70	102	63	98	74	103	65
P2968608	R	28	OCT Volume Scan	RNFL	IPL	1 3 6 mm ETDRS	1.81	35	89	59	89	57	87	63	90	52
P2968608	L	33	OCT Volume Scan	RNFL	IPL	1 3 6 mm ETDRS	1.82	34	92	59	90	57	86	63	89	53
P9275842	R	30	OCT Volume Scan	RNFL	IPL	1 3 6 mm ETDRS	2.02	34	92	69	96	64	94	71	96	60
P9275842	L	35	OCT Volume Scan	RNFL	IPL	1 3 6 mm ETDRS	2	30	93	67	97	62	89	75	95	59
P5690037	R	32	OCT Volume Scan	RNFL	IPL	1 3 6 mm ETDRS	1.97	44	98	64	93	60	94	71	93	58
P5690037	L	30	OCT Volume Scan	RNFL	IPL	1 3 6 mm ETDRS	1.93	45	96	63	91	58	89	68	92	59
P4574120	R	29	OCT Volume Scan	RNFL	IPL	1 3 6 mm ETDRS	2.07	36	88	73	91	69	85	73	89	65
P4574120	L	35	OCT Volume Scan	RNFL	IPL	1 3 6 mm ETDRS	2.11	37	87	77	93	69	89	72	92	67
P7535260	R	27	OCT Volume Scan	RNFL	IPL	1 3 6 mm ETDRS	2.12	50	102	75	100	63	98	74	102	61
P7535260	L	32	OCT Volume Scan	RNFL	IPL	1 3 6 mm ETDRS	2.12	52	103	74	98	62	97	75	102	63
P7418621	R	36	OCT Volume Scan	RNFL	IPL	1 3 6 mm ETDRS	2.06	33	93	74	95	64	97	70	98	62
P7418621	L	34	OCT Volume Scan	RNFL	IPL	1 3 6 mm ETDRS	2.09	34	99	74	99	65	94	70	98	63
P0485791	R	30	OCT Volume Scan	RNFL	IPL	1 3 6 mm ETDRS	2.04	36	101	69	98	63	96	69	98	62
P0485791	L	31	OCT Volume Scan	RNFL	IPL	1 3 6 mm ETDRS	2.03	34	100	71	96	60	96	69	98	63
P7086974	R	36	OCT Volume Scan	RNFL	IPL	1 3 6 mm ETDRS	2.05	38	101	66	103	64	94	76	100	59
P7086974	L	34	OCT Volume Scan	RNFL	IPL	1 3 6 mm ETDRS	2.05	35	101	66	100	63	95	75	99	60
P8392433	R	24	OCT Volume Scan	RNFL	IPL	1 3 6 mm ETDRS	1.86	44	98	61	92	53	94	64	95	54
P8392433	L	25	OCT Volume Scan	RNFL	IPL	1 3 6 mm ETDRS	1.86	42	98	63	93	56	93	62	94	52
P1659379	R	28	OCT Volume Scan	RNFL	IPL	1 3 6 mm ETDRS	1.99	34	97	69	96	62	97	67	98	58
P1659379	L	29	OCT Volume Scan	RNFL	IPL	1 3 6 mm ETDRS	2	33	99	68	97	65	96	69	96	56
P7809979	R	33	OCT Volume Scan	RNFL	IPL	1 3 6 mm ETDRS	2	34	95	67	95	61	96	71	98	59
P7809979	L	31	OCT Volume Scan	RNFL	IPL	1 3 6 mm ETDRS	1.97	35	98	67	94	60	89	69	98	58
P2865366	R	29	OCT Volume Scan	RNFL	IPL	1 3 6 mm ETDRS	2.1	47	104	72	98	65	101	71	100	62
P2865366	L	30	OCT Volume Scan	RNFL	IPL	1 3 6 mm ETDRS	2.04	48	104	68	97	60	97	70	98	62
P3064698	R	26	OCT Volume Scan	RNFL	IPL	1 3 6 mm ETDRS	2.1	23	95	78	96	67	91	69	97	65
P3064698	L	31	OCT Volume Scan	RNFL	IPL	1 3 6 mm ETDRS	2.11	24	95	80	97	66	94	70	101	62
P6652614	R	28	OCT Volume Scan	RNFL	IPL	1 3 6 mm ETDRS	1.9	41	92	62	96	55	92	68	94	57
P6652614	L	32	OCT Volume Scan	RNFL	IPL	1 3 6 mm ETDRS	1.87	43	91	60	92	55	91	68	92	54
P1113922	L	25	OCT Volume Scan	RNFL	IPL	1 3 6 mm ETDRS	1.84	19	86	67	87	55	84	62	87	58
P1113922	R	22	OCT Volume Scan	RNFL	IPL	1 3 6 mm ETDRS	1.8	22	80	66	87	56	87	61	87	53
P6648724	R	35	OCT Volume Scan	RNFL	IPL	1 3 6 mm ETDRS	2.09	25	93	75	96	66	91	73	96	66
P6648724	L	34	OCT Volume Scan	RNFL	IPL	1 3 6 mm ETDRS	2.06	29	99	72	96	64	85	72	97	65
P6963112	R	32	OCT Volume Scan	RNFL	IPL	1 3 6 mm ETDRS	2.02	29	97	71	99	61	96	70	101	58
P6963112	L	27	OCT Volume Scan	RNFL	IPL	1 3 6 mm ETDRS	1.99	31	97	68	95	61	92	68	100	59
P4403279	R	28	OCT Volume Scan	RNFL	IPL	1 3 6 mm ETDRS	1.87	41	97	63	94	57	94	63	94	52
P4403279	L	27	OCT Volume Scan	RNFL	IPL	1 3 6 mm ETDRS	1.85	41	94	66	93	57	93	58	94	51
P4382144	R	27	OCT Volume Scan	RNFL	IPL	1 3 6 mm ETDRS	2.09	30	102	71	104	65	101	71	98	62
P4382144	L	32	OCT Volume Scan	RNFL	IPL	1 3 6 mm ETDRS	2.06	33	100	70	102	65	97	69	98	61
P7650961	R	24	OCT Volume Scan	RNFL	IPL	1 3 6 mm ETDRS	2	38	102	67	100	60	98	67	102	57
P7650961	L	23	OCT Volume Scan	RNFL	IPL	1 3 6 mm ETDRS	2.03	36	103	69	99	60	95	68	100	63
P5656420	R	31	OCT Volume Scan	RNFL	IPL	1 3 6 mm ETDRS	2.05	26	103	74	98	62	90	70	99	62
P5656420	L	31	OCT Volume Scan	RNFL	IPL	1 3 6 mm ETDRS	2.05	30	99	77	100	62	92	68	99	60
P0849042	R	31	OCT Volume Scan	RNFL	IPL	1 3 6 mm ETDRS	1.95	37	95	71	95	59	94	65	95	55
P0849042	L	31	OCT Volume Scan	RNFL	IPL	1 3 6 mm ETDRS	1.99	38	99	71	96	64	94	66	97	55
P5826711	R	30	OCT Volume Scan	RNFL	IPL	1 3 6 mm ETDRS	1.95	45	92	63	93	62	91	71	90	58
P5826711	L	31	OCT Volume Scan	RNFL	IPL	1 3 6 mm ETDRS	1.96	47	92	64	92	63	91	71	89	58
P8148437	R	32	OCT Volume Scan	RNFL	IPL	1 3 6 mm ETDRS	2.1	43	96	74	95	67	91	74	93	65
P8148437	L	29	OCT Volume Scan	RNFL	IPL	1 3 6 mm ETDRS	2.11	45	97	75	96	65	89	71	92	69
P3370664	R	26	OCT Volume Scan	RNFL	IPL	1 3 6 mm ETDRS	1.88	28	86	65	87	62	86	67	88	54
P3370664	L	28	OCT Volume Scan	RNFL	IPL	1 3 6 mm ETDRS	1.89	27	86	65	89	62	85	66	88	57
P9275765	R	30	OCT Volume Scan	RNFL	IPL	1 3 6 mm ETDRS	2.07	43	99	70	96	68	93	73	96	61
P9275765	L	31	OCT Volume Scan	RNFL	IPL	1 3 6 mm ETDRS	2.1	43	99	74	96	65	93	71	98	64
P7507170	R	27	OCT Volume Scan	RNFL	IPL	1 3 6 mm ETDRS	1.91	30	94	67	93	56	95	65	95	57
P7507170	L	28	OCT Volume Scan	RNFL	IPL	1 3 6 mm ETDRS	1.95	29	100	65	96	56	94	67	97	60
P5740638	R	26	OCT Volume Scan	RNFL	IPL	1 3 6 mm ETDRS	2.15	44	102	74	100	66	98	75	98	66
P5740638	L	29	OCT Volume Scan	RNFL	IPL	1 3 6 mm ETDRS	2.22	47	103	77	103	67	95	75	104	72
P0791490	R	30	OCT Volume Scan	RNFL	IPL	1 3 6 mm ETDRS	1.98	35	94	67	96	64	87	68	92	60
P0791490	L	34	OCT Volume Scan	RNFL	IPL	1 3 6 mm ETDRS	2.01	35	97	70	95	63	90	68	94	61
P8215041	R	31	OCT Volume Scan	RNFL	IPL	1 3 6 mm ETDRS	1.86	42	91	61	88	62	87	62	86	55
P8215041	L	31	OCT Volume Scan	RNFL	IPL	1 3 6 mm ETDRS	1.85	43	91	63	90	60	86	61	87	54
P1286312	R	29	OCT Volume Scan	RNFL	IPL	1 3 6 mm ETDRS	2.18	34	98	77	99	70	95	77	95	68
P1286312	L	30	OCT Volume Scan	RNFL	IPL	1 3 6 mm ETDRS	2.12	36	98	76	98	68	91	73	93	65
P0817801	R	27	OCT Volume Scan	RNFL	IPL	1 3 6 mm ETDRS	2.2	47	104	78	102	72	103	74	103	62
P0817801	L	34	OCT Volume Scan	RNFL	IPL	1 3 6 mm ETDRS	2.19	44	106	78	103	69	101	74	102	63
P1384156	R	28	OCT Volume Scan	RNFL	IPL	1 3 6 mm ETDRS	2.09	40	95	72	97	65	97	74	97	63
P1384156	L	27	OCT Volume Scan	RNFL	IPL	1 3 6 mm ETDRS	2.08	39	100	72	94	64	97	73	99	63
P3993787	R	28	OCT Volume Scan	RNFL	IPL	1 3 6 mm ETDRS	2.23	33	98	79	103	71	94	80	100	69
P3993787	L	31	OCT Volume Scan	RNFL	IPL	1 3 6 mm ETDRS	2.19	34	101	77	102	67	93	78	102	66
P4243069	R	26	OCT Volume Scan	RNFL	IPL	1 3 6 mm ETDRS	1.98	27	91	68	95	65	88	67	93	60
P4243069	L	28	OCT Volume Scan	RNFL	IPL	1 3 6 mm ETDRS	1.94	25	91	70	93	62	85	64	94	59
P5622184	R	28	OCT Volume Scan	RNFL	IPL	1 3 6 mm ETDRS	1.87	26	88	66	87	59	84	63	89	58
P5622184	L	28	OCT Volume Scan	RNFL	IPL	1 3 6 mm ETDRS	1.84	25	89	66	85	56	79	62	88	58
P1222436	R	32	OCT Volume Scan	RNFL	IPL	1 3 6 mm ETDRS	2.09	44	102	73	102	66	96	70	100	62
P1222436	L	36	OCT Volume Scan	RNFL	IPL	1 3 6 mm ETDRS	2.12	43	102	74	100	67	95	71	99	64
P2013995	R	29	OCT Volume Scan	RNFL	IPL	1 3 6 mm ETDRS	2	24	92	69	97	65	95	69	97	59
P8116443	R	32	OCT Volume Scan	RNFL	IPL	1 3 6 mm ETDRS	1.94	25	89	69	89	63	87	67	89	58
P8116443	L	36	OCT Volume Scan	RNFL	IPL	1 3 6 mm ETDRS	1.95	23	90	71	89	66	84	66	89	58
P4679876	R	31	OCT Volume Scan	RNFL	IPL	1 3 6 mm ETDRS	1.94	35	97	65	94	57	95	66	97	59
P4679876	L	29	OCT Volume Scan	RNFL	IPL	1 3 6 mm ETDRS	1.91	36	98	66	95	57	95	62	96	57
P8079382	R	30	OCT Volume Scan	RNFL	IPL	1 3 6 mm ETDRS	2.16	56	104	76	100	67	97	70	102	66
P8079382	L	33	OCT Volume Scan	RNFL	IPL	1 3 6 mm ETDRS	2.15	53	104	74	104	68	100	71	101	64
P0074264	R	36	OCT Volume Scan	RNFL	IPL	1 3 6 mm ETDRS	1.95	44	97	63	98	63	94	68	92	54
P0074264	L	34	OCT Volume Scan	RNFL	IPL	1 3 6 mm ETDRS	1.95	41	97	64	97	63	93	68	91	56
P5515927	R	30	OCT Volume Scan	RNFL	IPL	1 3 6 mm ETDRS	2.2	42	101	77	104	71	102	76	100	64
P5515927	L	34	OCT Volume Scan	RNFL	IPL	1 3 6 mm ETDRS	2.2	42	105	77	106	68	101	74	103	66
P9319321	R	29	OCT Volume Scan	RNFL	IPL	1 3 6 mm ETDRS	2	37	98	66	95	63	90	70	95	61
P9319321	L	33	OCT Volume Scan	RNFL	IPL	1 3 6 mm ETDRS	1.99	35	99	69	96	65	91	66	94	58
P5821755	R	34	OCT Volume Scan	RNFL	IPL	1 3 6 mm ETDRS	1.85	38	91	62	86	58	86	63	87	55
P5821755	L	32	OCT Volume Scan	RNFL	IPL	1 3 6 mm ETDRS	1.87	43	93	64	86	57	88	63	92	56
P2060958	R	30	OCT Volume Scan	RNFL	IPL	1 3 6 mm ETDRS	1.82	35	88	62	90	58	86	63	85	52
P2060958	L	25	OCT Volume Scan	RNFL	IPL	1 3 6 mm ETDRS	1.83	37	91	64	90	56	85	60	86	55
P7177575	R	27	OCT Volume Scan	RNFL	IPL	1 3 6 mm ETDRS	1.99	32	89	69	91	65	88	70	88	60
P7177575	L	26	OCT Volume Scan	RNFL	IPL	1 3 6 mm ETDRS	1.98	31	89	69	89	63	85	69	89	63
P3789859	R	29	OCT Volume Scan	RNFL	IPL	1 3 6 mm ETDRS	2.11	29	97	73	98	68	91	75	97	65
P3789859	L	32	OCT Volume Scan	RNFL	IPL	1 3 6 mm ETDRS	2.15	27	92	79	98	69	94	73	97	67
P0293198	R	29	OCT Volume Scan	RNFL	IPL	1 3 6 mm ETDRS	1.91	58	93	64	91	60	90	63	92	56
P0293198	L	28	OCT Volume Scan	RNFL	IPL	1 3 6 mm ETDRS	1.93	59	96	61	92	62	90	67	89	56
P6359003	R	31	OCT Volume Scan	RNFL	IPL	1 3 6 mm ETDRS	1.94	28	93	70	90	56	88	66	90	61
P6359003	L	32	OCT Volume Scan	RNFL	IPL	1 3 6 mm ETDRS	1.99	24	96	71	94	62	90	66	92	62
P7447806	R	32	OCT Volume Scan	RNFL	IPL	1 3 6 mm ETDRS	2.01	25	93	71	93	62	93	71	94	60
P7447806	L	31	OCT Volume Scan	RNFL	IPL	1 3 6 mm ETDRS	2.04	28	96	70	95	63	92	74	99	61
P4729130	R	22	OCT Volume Scan	RNFL	IPL	1 3 6 mm ETDRS	1.81	44	87	57	86	57	85	64	86	54
P4729130	L	28	OCT Volume Scan	RNFL	IPL	1 3 6 mm ETDRS	1.86	42	87	60	87	58	84	65	88	58
P1217544	R	34	OCT Volume Scan	RNFL	IPL	1 3 6 mm ETDRS	2.14	27	99	73	98	69	91	78	100	65
P1217544	L	35	OCT Volume Scan	RNFL	IPL	1 3 6 mm ETDRS	2.09	25	100	73	99	66	94	73	98	63
P5426359	R	25	OCT Volume Scan	RNFL	IPL	1 3 6 mm ETDRS	2.12	38	102	71	98	72	97	74	99	60
P5426359	L	31	OCT Volume Scan	RNFL	IPL	1 3 6 mm ETDRS	2.12	38	98	76	98	64	100	73	98	64
P0667745	R	25	OCT Volume Scan	RNFL	IPL	1 3 6 mm ETDRS	2.2	60	112	74	109	66	107	77	105	60
P0667745	L	26	OCT Volume Scan	RNFL	IPL	1 3 6 mm ETDRS	2.18	61	109	75	105	65	105	75	104	62
P6533649	R	35	OCT Volume Scan	RNFL	IPL	1 3 6 mm ETDRS	1.9	29	90	65	93	61	92	65	92	53
P6533649	L	33	OCT Volume Scan	RNFL	IPL	1 3 6 mm ETDRS	1.93	30	95	67	95	64	91	64	96	54
P9960863	R	36	OCT Volume Scan	RNFL	IPL	1 3 6 mm ETDRS	2.05	39	96	67	95	61	95	75	98	63
P9960863	L	34	OCT Volume Scan	RNFL	IPL	1 3 6 mm ETDRS	2.05	37	100	69	97	60	92	72	97	64
P5737741	R	29	OCT Volume Scan	RNFL	IPL	1 3 6 mm ETDRS	2.35	40	103	87	104	78	93	80	105	73
P5737741	L	31	OCT Volume Scan	RNFL	IPL	1 3 6 mm ETDRS	2.31	39	101	87	103	75	93	76	102	74
P1026353	R	28	OCT Volume Scan	RNFL	IPL	1 3 6 mm ETDRS	1.93	42	96	66	93	59	92	66	95	56
P1026353	L	26	OCT Volume Scan	RNFL	IPL	1 3 6 mm ETDRS	1.88	43	92	61	91	59	89	65	93	56
P6998341	R	33	OCT Volume Scan	RNFL	IPL	1 3 6 mm ETDRS	2.07	31	98	69	98	64	94	73	100	63
P6998341	L	35	OCT Volume Scan	RNFL	IPL	1 3 6 mm ETDRS	2.06	33	96	70	98	63	93	71	98	65
P6611679	R	27	OCT Volume Scan	RNFL	IPL	1 3 6 mm ETDRS	1.84	31	94	62	92	56	89	65	89	52
P6611679	L	29	OCT Volume Scan	RNFL	IPL	1 3 6 mm ETDRS	1.79	29	90	63	89	55	88	59	86	52
P0490972	R	25	OCT Volume Scan	RNFL	IPL	1 3 6 mm ETDRS	1.83	32	91	58	88	57	88	64	88	55
P0490972	L	25	OCT Volume Scan	RNFL	IPL	1 3 6 mm ETDRS	1.84	34	87	59	88	57	86	64	89	58
P7922993	R	29	OCT Volume Scan	RNFL	IPL	1 3 6 mm ETDRS	2.14	40	100	75	101	69	98	74	100	63
P7922993	L	30	OCT Volume Scan	RNFL	IPL	1 3 6 mm ETDRS	2.16	40	102	77	103	69	96	75	98	62
P5187166	R	30	OCT Volume Scan	RNFL	IPL	1 3 6 mm ETDRS	1.96	42	101	67	97	61	93	67	92	54
P5187166	L	27	OCT Volume Scan	RNFL	IPL	1 3 6 mm ETDRS	1.95	46	101	70	94	59	91	64	93	57
P4258677	R	30	OCT Volume Scan	RNFL	IPL	1 3 6 mm ETDRS	2.12	30	99	75	99	67	97	71	101	65
P4258677	L	31	OCT Volume Scan	RNFL	IPL	1 3 6 mm ETDRS	2.11	30	98	77	102	67	94	69	98	65
P7881871	R	27	OCT Volume Scan	RNFL	IPL	1 3 6 mm ETDRS	2.05	36	100	68	99	64	97	71	98	61
P7881871	L	28	OCT Volume Scan	RNFL	IPL	1 3 6 mm ETDRS	2.07	37	101	70	100	65	98	69	97	64
P4115692	L	30	OCT Volume Scan	RNFL	IPL	1 3 6 mm ETDRS	1.81	42	90	59	88	55	86	63	88	54
P4810263	R	24	OCT Volume Scan	RNFL	IPL	1 3 6 mm ETDRS	2.02	30	96	68	97	62	94	71	99	62
P4810263	L	28	OCT Volume Scan	RNFL	IPL	1 3 6 mm ETDRS	2.06	30	97	69	101	62	96	73	99	62
P1816289	R	30	OCT Volume Scan	RNFL	IPL	1 3 6 mm ETDRS	2.02	33	98	68	95	66	90	70	98	60
P1816289	L	29	OCT Volume Scan	RNFL	IPL	1 3 6 mm ETDRS	1.99	29	99	69	96	63	92	66	94	61
P3213189	R	30	OCT Volume Scan	RNFL	IPL	1 3 6 mm ETDRS	2.15	35	98	76	99	70	96	73	99	64
P3213189	L	29	OCT Volume Scan	RNFL	IPL	1 3 6 mm ETDRS	2.04	32	92	67	95	68	93	74	93	61
P8455330	R	26	OCT Volume Scan	RNFL	IPL	1 3 6 mm ETDRS	1.84	40	93	65	88	56	88	61	89	53
P8455330	L	26	OCT Volume Scan	RNFL	IPL	1 3 6 mm ETDRS	1.83	40	93	61	87	59	87	61	87	52
P1869038	R	32	OCT Volume Scan	RNFL	IPL	1 3 6 mm ETDRS	2.02	43	97	67	93	63	95	67	98	64
P1869038	L	33	OCT Volume Scan	RNFL	IPL	1 3 6 mm ETDRS	2.02	40	99	68	97	64	92	68	96	61
P4172911	R	31	OCT Volume Scan	RNFL	IPL	1 3 6 mm ETDRS	2.2	27	93	83	95	74	89	78	97	66
P4172911	L	31	OCT Volume Scan	RNFL	IPL	1 3 6 mm ETDRS	2.17	28	89	82	95	71	87	76	95	68
P9890345	R	27	OCT Volume Scan	RNFL	IPL	1 3 6 mm ETDRS	1.97	71	103	61	97	60	101	66	100	54
P9890345	L	34	OCT Volume Scan	RNFL	IPL	1 3 6 mm ETDRS	1.97	67	105	61	97	59	100	66	100	57
P2365998	R	30	OCT Volume Scan	RNFL	IPL	1 3 6 mm ETDRS	2.11	27	97	74	102	68	97	75	100	61
P2365998	L	33	OCT Volume Scan	RNFL	IPL	1 3 6 mm ETDRS	2.13	26	96	77	100	68	97	74	99	63
P9168323	R	26	OCT Volume Scan	RNFL	IPL	1 3 6 mm ETDRS	1.85	25	86	63	87	58	86	63	89	57
P9168323	L	28	OCT Volume Scan	RNFL	IPL	1 3 6 mm ETDRS	1.89	28	82	70	88	59	88	61	90	60
P9183974	R	29	OCT Volume Scan	RNFL	IPL	1 3 6 mm ETDRS	2.11	24	100	75	98	67	84	76	95	67
P9183974	L	32	OCT Volume Scan	RNFL	IPL	1 3 6 mm ETDRS	2.07	24	96	78	94	67	87	69	97	62
P0912964	R	33	OCT Volume Scan	RNFL	IPL	1 3 6 mm ETDRS	2.09	37	104	73	99	64	95	72	100	62
P0912964	L	29	OCT Volume Scan	RNFL	IPL	1 3 6 mm ETDRS	2.08	39	103	74	101	65	94	69	100	62
P4636527	R	29	OCT Volume Scan	RNFL	IPL	1 3 6 mm ETDRS	1.92	45	98	64	98	63	89	61	91	56
P4636527	L	29	OCT Volume Scan	RNFL	IPL	1 3 6 mm ETDRS	1.93	46	99	62	97	61	90	69	94	54
P5022163	R	34	OCT Volume Scan	RNFL	IPL	1 3 6 mm ETDRS	1.86	34	93	62	90	57	93	64	90	54
P5022163	L	32	OCT Volume Scan	RNFL	IPL	1 3 6 mm ETDRS	1.89	35	95	65	91	56	92	63	95	57
P3136690	R	30	OCT Volume Scan	RNFL	IPL	1 3 6 mm ETDRS	2.13	44	95	75	95	68	90	75	96	65
P3136690	L	36	OCT Volume Scan	RNFL	IPL	1 3 6 mm ETDRS	2.17	42	98	77	99	67	92	76	99	67
P0473396	R	33	OCT Volume Scan	RNFL	IPL	1 3 6 mm ETDRS	1.87	22	89	65	93	59	85	64	89	55
P0473396	L	32	OCT Volume Scan	RNFL	IPL	1 3 6 mm ETDRS	1.92	22	92	66	89	63	82	66	89	61
P2416857	R	32	OCT Volume Scan	RNFL	IPL	1 3 6 mm ETDRS	1.88	38	90	64	89	59	87	63	90	57
P2416857	L	35	OCT Volume Scan	RNFL	IPL	1 3 6 mm ETDRS	1.86	38	92	63	91	58	88	59	88	59
P0955297	R	30	OCT Volume Scan	RNFL	IPL	1 3 6 mm ETDRS	2.1	38	101	74	100	68	95	70	98	61
P0955297	L	35	OCT Volume Scan	RNFL	IPL	1 3 6 mm ETDRS	2.06	41	103	74	98	63	94	68	97	61
P2382499	R	25	OCT Volume Scan	RNFL	IPL	1 3 6 mm ETDRS	2.1	47	98	69	101	64	99	76	103	62
P2382499	L	32	OCT Volume Scan	RNFL	IPL	1 3 6 mm ETDRS	2.03	46	99	66	100	63	93	72	99	60
P8077911	R	27	OCT Volume Scan	RNFL	IPL	1 3 6 mm ETDRS	2.03	44	103	70	100	65	96	69	102	54
P8077911	L	35	OCT Volume Scan	RNFL	IPL	1 3 6 mm ETDRS	2.08	45	105	68	102	65	98	73	104	57
P8949782	R	28	OCT Volume Scan	RNFL	IPL	1 3 6 mm ETDRS	2.01	58	102	66	97	64	92	70	95	57
P8949782	L	31	OCT Volume Scan	RNFL	IPL	1 3 6 mm ETDRS	2.09	59	105	72	100	67	93	71	98	60
