# Supplementary material for: Normative Data and Minimally Detectable Change for Inner Retinal Layer Thicknesses Using a Semi-automated OCT Image Segmentation Pipeline
Source: Front Neurol. 2019 Nov 25;10:1117. doi: 10.3389/fneur.2019.01117 (PMC6886563; doi:10.3389/fneur.2019.01117)
Supplement: Supplementary file 2 [file Data_Sheet_2.ZIP › Data-and-shiny/Data/patient_lists_anonymized.csv]

Patient.ID	Age	Sex
P6964692	34.62	m
P2861394	26.72	f
P2268515	25.46	f
P5513148	26	m
P7194689	48.41	f
P4231065	28.17	f
P9807642	38.04	m
P6848297	31.04	f
P4809319	39.16	m
P3921175	37.04	f
P3431780	29.49	f
P7290497	42.1	m
P4385723	28.63	m
P0596779	32.22	f
P3980443	47.58	f
P7379954	25.34	f
P1824918	34.24	m
P1754518	32.25	f
P5315514	53.15	f
P5318276	37.3	f
P6344009	34.62	f
P8494318	48.86	f
P7244553	30.76	f
P6110235	58.21	f
P7224434	36.53	m
P3229589	28.06	f
P3617887	23.35	f
P2282633	24.39	f
P2937141	24.85	f
P6309761	25.29	f
P0921050	40.59	f
P4337012	44.43	f
P4308628	37.24	m
P4936851	48.07	m
P4258303	31.07	m
P3122612	57.9	f
P4263513	55.99	f
P8933891	45.95	f
P9441600	59.13	f
P5018367	32.84	f
P6239529	46.96	f
P1156184	56.95	m
P3172855	43.61	f
P4148262	48.23	f
P8663091	50.9	f
P2504554	24.84	m
P4830343	45.72	f
P9855597	45.28	f
P5194851	67.41	f
P6128945	55.74	f
P1206287	63.41	f
P6030601	66.36	m
P5450680	39.73	f
P3427638	26.97	m
P3041208	20.9	f
P4170222	29.69	f
P6813007	23.59	f
P8754568	27.11	f
P5104223	30.05	f
P6693138	28.45	f
P5859365	24.49	f
P6249035	26.35	m
P6746890	25.61	m
P8423424	27.94	f
P0831950	28.56	f
P7636828	49.51	f
P2436664	26.02	m
P1942230	42.4	f
P5724570	33.1	f
P8853268	23.53	f
P6272490	18.07	f
P7234163	32.42	f
P0161293	18.64	m
P5944319	29.12	m
P5567852	27.98	f
P1589597	32.99	f
P1530705	41.36	f
P6955295	56.7	f
P3187664	25.19	f
P6919703	60.49	f
P5543832	49.99	f
P3889506	23.74	f
P9251324	23.66	m
P8416700	31.84	f
P3573976	26.82	m
P0435915	34.74	f
P3981857	33.04	m
P7049588	32.89	f
P9953584	49.77	m
P3559149	23.45	f
P7625478	56.48	f
P5931769	23.79	f
P1511275	43.52	f
P3988763	68.93	f
P2408559	22.82	m
P3434560	24.07	f
P6666245	48.42	f
P1308950	43.39	m
P3219806	31.49	f
P8465062	42.19	f
P5532573	20.15	m
P8544525	49.21	f
P3848378	35.79	m
P3167879	49.78	f
P3542647	24.8	m
P1710819	25.46	m
P3386709	58.32	f
P5523701	29.36	f
P5785515	29.8	m
P9883454	33.64	f
P9053415	39.41	m
P2076359	25.21	f
P2924894	34.62	m
P5200102	23.18	f
P9019113	34.71	f
P9836308	48.19	m
P2575421	47.27	f
P5643590	48.35	m
P8069687	43.24	m
P3943701	33.15	m
P7310730	31.22	f
P1610690	31.38	m
P6006986	23.29	f
P8658644	24.16	f
P9835216	26.72	m
P0793658	28.7	f
P4283473	27.15	m
P2045429	31.58	f
P4506365	29.88	m
P5477636	21.19	f
P0933268	20.48	f
P2968608	20.81	m
P9275842	20.58	m
P5690037	19.78	f
P4574120	20.84	f
P7535260	40.66	m
P7418621	21.63	f
P0485791	23.24	f
P7086974	20.87	f
P8392433	40.3	f
P1659379	21.84	f
P7809979	23.91	m
P2865366	28.64	f
P3064698	49.55	f
P6652614	40.87	m
P1113922	57.65	m
P6648724	23.6	f
P6963112	33.39	f
P4403279	43.7	f
P4382144	40.24	m
P7650961	42.02	f
P5656420	49.99	f
P0849042	26.08	m
P5826711	58.66	f
P8148437	54.02	f
P3370664	43.78	f
P9275765	37.88	f
P7507170	51.63	m
P5740638	22.09	f
P0791490	26.47	f
P8215041	63.96	m
P1286312	20.65	f
P0817801	25.7	m
P1384156	30.3	m
P3993787	29.13	f
P4243069	47.33	f
P5622184	55.02	f
P1222436	29.57	m
P2013995	34.7	f
P8116443	24.77	f
P4679876	36.79	m
P8079382	22.17	m
P0074264	30.46	m
P5515927	21.5	m
P9319321	31.56	f
P5821755	28.08	f
P2060958	56.65	f
P7177575	63.09	f
P3789859	26.39	f
P0293198	58.28	m
P6359003	26.07	f
P7447806	29.79	m
P4729130	22.93	f
P1217544	25.37	m
P5426359	29.47	f
P0667745	55.91	m
P6533649	36.64	f
P9960863	37.32	m
P5737741	25.66	m
P1026353	32.27	m
P6998341	30.78	f
P6611679	37.79	f
P0490972	46.26	f
P7922993	42.12	f
P5187166	36.36	f
P4258677	46.17	f
P7881871	68.75	m
P4115692	53.04	m
P4810263	54.04	m
P1816289	51.83	f
P3213189	47.44	f
P8455330	66.04	m
P1869038	36.98	f
P4172911	45.84	m
P9890345	26.46	f
P2365998	34.92	f
P9168323	39.57	f
P9183974	43.83	f
P0912964	28.02	m
P4636527	46.38	f
P5022163	30.68	f
P3136690	28.4	f
P0473396	52.97	f
P2416857	30.11	f
P0955297	30.13	m
P2382499	32.96	m
P8077911	31.24	m
P8949782	34.63	f
