# Supplementary material for: Normative Data and Minimally Detectable Change for Inner Retinal Layer Thicknesses Using a Semi-automated OCT Image Segmentation Pipeline
Source: Front Neurol. 2019 Nov 25;10:1117. doi: 10.3389/fneur.2019.01117 (PMC6886563; doi:10.3389/fneur.2019.01117)
Supplement: Supplementary file 2 [file Data_Sheet_2.ZIP › Data-and-shiny/HC_traditional_params_markdown.Rmd]

---
title: "Retinal Layer Thicknesses Analysis in Healthy Controls"
runtime: shiny
output: html_document
---

```{r setup, include=FALSE}
knitr::opts_chunk$set(echo = FALSE, message = FALSE, warning = FALSE)
```

```{r data.preparation.chunk}
## Main chunk, data preparation and calculations
# Include libraries
library(knitr)
library(ggplot2)
library(stringr)
library(lmerTest)
library(MuMIn)
library(Hmisc)
library(DT)
library(pracma)
library(ICC)
library(dplyr)
library(plyr)
library(lubridate)

# Read the traditional parameters and patient information table
patients.info.table <- read.csv("./Data/patient_lists_anonymized.csv")
rnfl.table <- read.csv('./Data/OCT_Measurements/thickness_report_ILM_RNFL_6_mm.csv')
gcip.table <- read.csv('./Data/OCT_Measurements/thickness_report_RNFL_IPL_6_mm.csv')
inl.table <- read.csv('./Data/OCT_Measurements/thickness_report_IPL_INL_6_mm.csv')
trt.table <- read.csv('./Data/OCT_Measurements/thickness_report_ILM_BM_6_mm.csv')
eye.non.oct.measurements <- read.csv("./Data/Non_OCT_Measurements/All.csv")
icc.analysis.data <- read.csv('./Data/ICCData.csv')
icc.analysis.data.intra.rater <- read.csv('./Data/ICCData_sameGrader.csv')
samirix.heyex.comparison.table <- read.csv("./Data/Heyex_Samirix_comparison_alltogehter.csv")

# Change the eye labels in traditional parameters tbles from R and L to OD and OS
levels(rnfl.table$Eye)[levels(rnfl.table$Eye)=="R"] <- "OD"
levels(rnfl.table$Eye)[levels(rnfl.table$Eye)=="L"] <- "OS"
levels(gcip.table$Eye)[levels(gcip.table$Eye)=="R"] <- "OD"
levels(gcip.table$Eye)[levels(gcip.table$Eye)=="L"] <- "OS"
levels(inl.table$Eye)[levels(inl.table$Eye)=="R"] <- "OD"
levels(inl.table$Eye)[levels(inl.table$Eye)=="L"] <- "OS"
levels(trt.table$Eye)[levels(trt.table$Eye)=="R"] <- "OD"
levels(trt.table$Eye)[levels(trt.table$Eye)=="L"] <- "OS"

# Form the params table and pick the first columns of the params table (EYE_ID, EYE) from one of the traditional params table 
params.table.traditionals.hc <- data.frame(Eye_ID = rnfl.table$PatientID, Eye = rnfl.table$Eye)

########## Add traditional params
# Calculate the traditional eye parameters (pRNFL, GCIP, etc) from the tables
roi.list <- c("Total", "Fovea", "Nasal_Inner", "Superior_Inner", "Temporal_Inner", "Inferior_Inner", "Nasal_Outer", "Superior_Outer", "Temporal_Outer", "Inferior_Outer",
              "Nasal_Total", "Sperior_Total", "Temporal_Total", "Inferior_Total", "Inner_Ring", "Outer_Ring", "Fovea_Inner_Ring")
rnfl.temp <- data.frame(matrix(nrow = length(params.table.traditionals.hc$Eye_ID), ncol = 17))
gcip.temp <- data.frame(matrix(nrow = length(params.table.traditionals.hc$Eye_ID), ncol = 17))
inl.temp <- data.frame(matrix(nrow = length(params.table.traditionals.hc$Eye_ID), ncol = 17))
trt.temp <- data.frame(matrix(nrow = length(params.table.traditionals.hc$Eye_ID), ncol = 17))
for(i.row in 1:length(params.table.traditionals.hc$Eye_ID)){
  i.found.petient.eye.rnfl <- (rnfl.table$PatientID == params.table.traditionals.hc$Eye_ID[i.row]) & (rnfl.table$Eye == params.table.traditionals.hc$Eye[i.row])
  i.found.petient.eye.gcip <- (gcip.table$PatientID == params.table.traditionals.hc$Eye_ID[i.row]) & (gcip.table$Eye == params.table.traditionals.hc$Eye[i.row])
  i.found.petient.eye.inl <- (inl.table$PatientID == params.table.traditionals.hc$Eye_ID[i.row]) & (inl.table$Eye == params.table.traditionals.hc$Eye[i.row])
  i.found.petient.eye.trt <- (trt.table$PatientID == params.table.traditionals.hc$Eye_ID[i.row]) & (trt.table$Eye == params.table.traditionals.hc$Eye[i.row])
  # Calculate RNFL in different ROIs
  rnfl.temp[i.row, 1] <- round((t(c(rnfl.table$'Mean_C0_micron'[i.found.petient.eye.rnfl], rnfl.table$'Mean_N1_micron'[i.found.petient.eye.rnfl], rnfl.table$'Mean_T1_micron'[i.found.petient.eye.rnfl],
                              rnfl.table$'Mean_S1_micron'[i.found.petient.eye.rnfl], rnfl.table$'Mean_I1_micron'[i.found.petient.eye.rnfl], rnfl.table$'Mean_N2_micron'[i.found.petient.eye.rnfl],
                              rnfl.table$'Mean_T2_micron'[i.found.petient.eye.rnfl], rnfl.table$'Mean_S2_micron'[i.found.petient.eye.rnfl], rnfl.table$'Mean_I2_micron'[i.found.petient.eye.rnfl])) 
                              %*% c(0.25, 0.5, 0.5, 0.5, 0.5, 1.6875, 1.6875, 1.6875, 1.6875))/9, 2)
  rnfl.temp[i.row, 2:10] <- c(rnfl.table$'Mean_C0_micron'[i.found.petient.eye.rnfl], rnfl.table$'Mean_N1_micron'[i.found.petient.eye.rnfl], rnfl.table$'Mean_S1_micron'[i.found.petient.eye.rnfl],
                              rnfl.table$'Mean_T1_micron'[i.found.petient.eye.rnfl], rnfl.table$'Mean_I1_micron'[i.found.petient.eye.rnfl], rnfl.table$'Mean_N2_micron'[i.found.petient.eye.rnfl],
                              rnfl.table$'Mean_S2_micron'[i.found.petient.eye.rnfl], rnfl.table$'Mean_T2_micron'[i.found.petient.eye.rnfl], rnfl.table$'Mean_I2_micron'[i.found.petient.eye.rnfl])
  rnfl.temp[i.row, 11:14] <- round(c((t(c(rnfl.table$'Mean_N1_micron'[i.found.petient.eye.rnfl], rnfl.table$'Mean_N2_micron'[i.found.petient.eye.rnfl])) %*% c(0.5, 1.6875))/2.1875,
                                     (t(c(rnfl.table$'Mean_S1_micron'[i.found.petient.eye.rnfl], rnfl.table$'Mean_S2_micron'[i.found.petient.eye.rnfl])) %*% c(0.5, 1.6875))/2.1875,
                                     (t(c(rnfl.table$'Mean_T1_micron'[i.found.petient.eye.rnfl], rnfl.table$'Mean_T2_micron'[i.found.petient.eye.rnfl])) %*% c(0.5, 1.6875))/2.1875,
                                     (t(c(rnfl.table$'Mean_I1_micron'[i.found.petient.eye.rnfl], rnfl.table$'Mean_I2_micron'[i.found.petient.eye.rnfl])) %*% c(0.5, 1.6875))/2.1875), 2)
  rnfl.temp[i.row, 15:16] <- round(c((rnfl.table$'Mean_N1_micron'[i.found.petient.eye.rnfl] + rnfl.table$'Mean_S1_micron'[i.found.petient.eye.rnfl] 
                                      + rnfl.table$'Mean_T1_micron'[i.found.petient.eye.rnfl] + rnfl.table$'Mean_I1_micron'[i.found.petient.eye.rnfl])/4, 
                                     (rnfl.table$'Mean_N2_micron'[i.found.petient.eye.rnfl] + rnfl.table$'Mean_S2_micron'[i.found.petient.eye.rnfl] 
                                      + rnfl.table$'Mean_T2_micron'[i.found.petient.eye.rnfl] + rnfl.table$'Mean_I2_micron'[i.found.petient.eye.rnfl])/4), 2)
  rnfl.temp[i.row, 17] <- round((t(c(rnfl.table$'Mean_C0_micron'[i.found.petient.eye.rnfl], rnfl.table$'Mean_N1_micron'[i.found.petient.eye.rnfl], rnfl.table$'Mean_T1_micron'[i.found.petient.eye.rnfl],
                                     rnfl.table$'Mean_S1_micron'[i.found.petient.eye.rnfl], rnfl.table$'Mean_I1_micron'[i.found.petient.eye.rnfl])) 
                                     %*% c(0.25, 0.5, 0.5, 0.5, 0.5))/2.25, 2)
  # Calculate GCIP in different ROIs
  gcip.temp[i.row, 1] <- round((t(c(gcip.table$'Mean_C0_micron'[i.found.petient.eye.gcip], gcip.table$'Mean_N1_micron'[i.found.petient.eye.gcip], gcip.table$'Mean_T1_micron'[i.found.petient.eye.gcip],
                              gcip.table$'Mean_S1_micron'[i.found.petient.eye.gcip], gcip.table$'Mean_I1_micron'[i.found.petient.eye.gcip], gcip.table$'Mean_N2_micron'[i.found.petient.eye.gcip],
                              gcip.table$'Mean_T2_micron'[i.found.petient.eye.gcip], gcip.table$'Mean_S2_micron'[i.found.petient.eye.gcip], gcip.table$'Mean_I2_micron'[i.found.petient.eye.gcip])) 
                              %*% c(0.25, 0.5, 0.5, 0.5, 0.5, 1.6875, 1.6875, 1.6875, 1.6875))/9, 2)
  gcip.temp[i.row, 2:10] <- c(gcip.table$'Mean_C0_micron'[i.found.petient.eye.gcip], gcip.table$'Mean_N1_micron'[i.found.petient.eye.gcip], gcip.table$'Mean_S1_micron'[i.found.petient.eye.gcip],
                              gcip.table$'Mean_T1_micron'[i.found.petient.eye.gcip], gcip.table$'Mean_I1_micron'[i.found.petient.eye.gcip], gcip.table$'Mean_N2_micron'[i.found.petient.eye.gcip],
                              gcip.table$'Mean_S2_micron'[i.found.petient.eye.gcip], gcip.table$'Mean_T2_micron'[i.found.petient.eye.gcip], gcip.table$'Mean_I2_micron'[i.found.petient.eye.gcip])
  gcip.temp[i.row, 11:14] <- round(c((t(c(gcip.table$'Mean_N1_micron'[i.found.petient.eye.gcip], gcip.table$'Mean_N2_micron'[i.found.petient.eye.gcip])) %*% c(0.5, 1.6875))/2.1875,
                                     (t(c(gcip.table$'Mean_S1_micron'[i.found.petient.eye.gcip], gcip.table$'Mean_S2_micron'[i.found.petient.eye.gcip])) %*% c(0.5, 1.6875))/2.1875,
                                     (t(c(gcip.table$'Mean_T1_micron'[i.found.petient.eye.gcip], gcip.table$'Mean_T2_micron'[i.found.petient.eye.gcip])) %*% c(0.5, 1.6875))/2.1875,
                                     (t(c(gcip.table$'Mean_I1_micron'[i.found.petient.eye.gcip], gcip.table$'Mean_I2_micron'[i.found.petient.eye.gcip])) %*% c(0.5, 1.6875))/2.1875), 2)
  gcip.temp[i.row, 15:16] <- round(c((gcip.table$'Mean_N1_micron'[i.found.petient.eye.gcip] + gcip.table$'Mean_S1_micron'[i.found.petient.eye.gcip] 
                                      + gcip.table$'Mean_T1_micron'[i.found.petient.eye.gcip] + gcip.table$'Mean_I1_micron'[i.found.petient.eye.gcip])/4, 
                                     (gcip.table$'Mean_N2_micron'[i.found.petient.eye.gcip] + gcip.table$'Mean_S2_micron'[i.found.petient.eye.gcip] 
                                      + gcip.table$'Mean_T2_micron'[i.found.petient.eye.gcip] + gcip.table$'Mean_I2_micron'[i.found.petient.eye.gcip])/4), 2)
  gcip.temp[i.row, 17] <- round((t(c(gcip.table$'Mean_C0_micron'[i.found.petient.eye.gcip], gcip.table$'Mean_N1_micron'[i.found.petient.eye.gcip], gcip.table$'Mean_T1_micron'[i.found.petient.eye.gcip],
                                     gcip.table$'Mean_S1_micron'[i.found.petient.eye.gcip], gcip.table$'Mean_I1_micron'[i.found.petient.eye.gcip])) 
                                     %*% c(0.25, 0.5, 0.5, 0.5, 0.5))/2.25, 2)
  # Calculate INL in different ROIs
  inl.temp[i.row, 1] <- round((t(c(inl.table$'Mean_C0_micron'[i.found.petient.eye.inl], inl.table$'Mean_N1_micron'[i.found.petient.eye.inl], inl.table$'Mean_T1_micron'[i.found.petient.eye.inl],
                             inl.table$'Mean_S1_micron'[i.found.petient.eye.inl], inl.table$'Mean_I1_micron'[i.found.petient.eye.inl], inl.table$'Mean_N2_micron'[i.found.petient.eye.inl],
                             inl.table$'Mean_T2_micron'[i.found.petient.eye.inl], inl.table$'Mean_S2_micron'[i.found.petient.eye.inl], inl.table$'Mean_I2_micron'[i.found.petient.eye.inl])) 
                             %*% c(0.25, 0.5, 0.5, 0.5, 0.5, 1.6875, 1.6875, 1.6875, 1.6875))/9, 2)
  inl.temp[i.row, 2:10] <- c(inl.table$'Mean_C0_micron'[i.found.petient.eye.inl], inl.table$'Mean_N1_micron'[i.found.petient.eye.inl], inl.table$'Mean_S1_micron'[i.found.petient.eye.inl],
                              inl.table$'Mean_T1_micron'[i.found.petient.eye.inl], inl.table$'Mean_I1_micron'[i.found.petient.eye.inl], inl.table$'Mean_N2_micron'[i.found.petient.eye.inl],
                              inl.table$'Mean_S2_micron'[i.found.petient.eye.inl], inl.table$'Mean_T2_micron'[i.found.petient.eye.inl], inl.table$'Mean_I2_micron'[i.found.petient.eye.inl])
  inl.temp[i.row, 11:14] <- round(c((t(c(inl.table$'Mean_N1_micron'[i.found.petient.eye.inl], inl.table$'Mean_N2_micron'[i.found.petient.eye.inl])) %*% c(0.5, 1.6875))/2.1875,
                                     (t(c(inl.table$'Mean_S1_micron'[i.found.petient.eye.inl], inl.table$'Mean_S2_micron'[i.found.petient.eye.inl])) %*% c(0.5, 1.6875))/2.1875,
                                     (t(c(inl.table$'Mean_T1_micron'[i.found.petient.eye.inl], inl.table$'Mean_T2_micron'[i.found.petient.eye.inl])) %*% c(0.5, 1.6875))/2.1875,
                                     (t(c(inl.table$'Mean_I1_micron'[i.found.petient.eye.inl], inl.table$'Mean_I2_micron'[i.found.petient.eye.inl])) %*% c(0.5, 1.6875))/2.1875), 2)
  inl.temp[i.row, 15:16] <- round(c((inl.table$'Mean_N1_micron'[i.found.petient.eye.inl] + inl.table$'Mean_S1_micron'[i.found.petient.eye.inl] 
                                      + inl.table$'Mean_T1_micron'[i.found.petient.eye.inl] + inl.table$'Mean_I1_micron'[i.found.petient.eye.inl])/4, 
                                     (inl.table$'Mean_N2_micron'[i.found.petient.eye.inl] + inl.table$'Mean_S2_micron'[i.found.petient.eye.inl] 
                                      + inl.table$'Mean_T2_micron'[i.found.petient.eye.inl] + inl.table$'Mean_I2_micron'[i.found.petient.eye.inl])/4), 2)
  inl.temp[i.row, 17] <- round((t(c(inl.table$'Mean_C0_micron'[i.found.petient.eye.inl], inl.table$'Mean_N1_micron'[i.found.petient.eye.inl], inl.table$'Mean_T1_micron'[i.found.petient.eye.inl],
                                     inl.table$'Mean_S1_micron'[i.found.petient.eye.inl], inl.table$'Mean_I1_micron'[i.found.petient.eye.inl])) 
                                     %*% c(0.25, 0.5, 0.5, 0.5, 0.5))/2.25, 2)
  # Calculate TRT in different ROIs
  trt.temp[i.row, 1] <- round((t(c(trt.table$'Mean_C0_micron'[i.found.petient.eye.trt], trt.table$'Mean_N1_micron'[i.found.petient.eye.trt], trt.table$'Mean_T1_micron'[i.found.petient.eye.trt],
                             trt.table$'Mean_S1_micron'[i.found.petient.eye.trt], trt.table$'Mean_I1_micron'[i.found.petient.eye.trt], trt.table$'Mean_N2_micron'[i.found.petient.eye.trt],
                             trt.table$'Mean_T2_micron'[i.found.petient.eye.trt], trt.table$'Mean_S2_micron'[i.found.petient.eye.trt], trt.table$'Mean_I2_micron'[i.found.petient.eye.trt])) 
                             %*% c(0.25, 0.5, 0.5, 0.5, 0.5, 1.6875, 1.6875, 1.6875, 1.6875))/9, 2)
  trt.temp[i.row, 2:10] <- c(trt.table$'Mean_C0_micron'[i.found.petient.eye.trt], trt.table$'Mean_N1_micron'[i.found.petient.eye.trt], trt.table$'Mean_S1_micron'[i.found.petient.eye.trt],
                              trt.table$'Mean_T1_micron'[i.found.petient.eye.trt], trt.table$'Mean_I1_micron'[i.found.petient.eye.trt], trt.table$'Mean_N2_micron'[i.found.petient.eye.trt],
                              trt.table$'Mean_S2_micron'[i.found.petient.eye.trt], trt.table$'Mean_T2_micron'[i.found.petient.eye.trt], trt.table$'Mean_I2_micron'[i.found.petient.eye.trt])
  trt.temp[i.row, 11:14] <- round(c((t(c(trt.table$'Mean_N1_micron'[i.found.petient.eye.trt], trt.table$'Mean_N2_micron'[i.found.petient.eye.trt])) %*% c(0.5, 1.6875))/2.1875,
                                     (t(c(trt.table$'Mean_S1_micron'[i.found.petient.eye.trt], trt.table$'Mean_S2_micron'[i.found.petient.eye.trt])) %*% c(0.5, 1.6875))/2.1875,
                                     (t(c(trt.table$'Mean_T1_micron'[i.found.petient.eye.trt], trt.table$'Mean_T2_micron'[i.found.petient.eye.trt])) %*% c(0.5, 1.6875))/2.1875,
                                     (t(c(trt.table$'Mean_I1_micron'[i.found.petient.eye.trt], trt.table$'Mean_I2_micron'[i.found.petient.eye.trt])) %*% c(0.5, 1.6875))/2.1875), 2)
  trt.temp[i.row, 15:16] <- round(c((trt.table$'Mean_N1_micron'[i.found.petient.eye.trt] + trt.table$'Mean_S1_micron'[i.found.petient.eye.trt] 
                                      + trt.table$'Mean_T1_micron'[i.found.petient.eye.trt] + trt.table$'Mean_I1_micron'[i.found.petient.eye.trt])/4, 
                                     (trt.table$'Mean_N2_micron'[i.found.petient.eye.trt] + trt.table$'Mean_S2_micron'[i.found.petient.eye.trt] 
                                      + trt.table$'Mean_T2_micron'[i.found.petient.eye.trt] + trt.table$'Mean_I2_micron'[i.found.petient.eye.trt])/4), 2)
  trt.temp[i.row, 17] <- round((t(c(trt.table$'Mean_C0_micron'[i.found.petient.eye.trt], trt.table$'Mean_N1_micron'[i.found.petient.eye.trt], trt.table$'Mean_T1_micron'[i.found.petient.eye.trt],
                                     trt.table$'Mean_S1_micron'[i.found.petient.eye.trt], trt.table$'Mean_I1_micron'[i.found.petient.eye.trt])) 
                                     %*% c(0.25, 0.5, 0.5, 0.5, 0.5))/2.25, 2)
}
# Calculate the inner retina and outer reitna average thickness
irl.temp <- rnfl.temp + gcip.temp + inl.temp
orl.temp <- trt.temp - irl.temp
# Add column names to the formed data frames
colnames(rnfl.temp) <- paste0("RNFL_micron_", roi.list)
colnames(gcip.temp) <- paste0("GCIP_micron_", roi.list)
colnames(inl.temp) <- paste0("INL_micron_", roi.list)
colnames(trt.temp) <- paste0("TRT_micron_", roi.list)
colnames(irl.temp) <- paste0("IRL_micron_", roi.list)
colnames(orl.temp) <- paste0("ORL_micron_", roi.list)
# Add the params to the params table
params.table.traditionals.hc <- cbind(params.table.traditionals.hc, rnfl.temp, gcip.temp, inl.temp, trt.temp, irl.temp, orl.temp)

######### Add non OCT params 
RE.temp <- data.frame(matrix(nrow = length(params.table.traditionals.hc$Eye_ID), ncol = 1))
HC.VA.temp <- data.frame(matrix(nrow = length(params.table.traditionals.hc$Eye_ID), ncol = 1))
IOP.temp <- data.frame(matrix(nrow = length(params.table.traditionals.hc$Eye_ID), ncol = 1))
for(i.row in 1:length(params.table.traditionals.hc$Eye_ID)){
  i.found.petient.eye <- (eye.non.oct.measurements$EyeID == as.character(params.table.traditionals.hc$Eye_ID[i.row])) & (eye.non.oct.measurements$Eye == params.table.traditionals.hc$Eye[i.row])
  if (length(which(i.found.petient.eye)) == 1){
    RE.temp[i.row, 1] <- eye.non.oct.measurements$RE[i.found.petient.eye]
    HC.VA.temp[i.row, 1] <- eye.non.oct.measurements$HC_VA[i.found.petient.eye]
    IOP.temp[i.row, 1] <- eye.non.oct.measurements$IOP[i.found.petient.eye]
  }
}
# Add the non OCT params to the table 
params.table.traditionals.hc[,length(colnames(params.table.traditionals.hc))+1] <- RE.temp
params.table.traditionals.hc[,length(colnames(params.table.traditionals.hc))+1] <- HC.VA.temp
params.table.traditionals.hc[,length(colnames(params.table.traditionals.hc))+1] <- IOP.temp
colnames(params.table.traditionals.hc)[(length(colnames(params.table.traditionals.hc))-2):length(colnames(params.table.traditionals.hc))] <- c("Refraction_Error", "High_Contrast_Acuity", "Inter_Ocular_Pressure")

###### Add sex and age to the table 
# Add sex and age to the params.table.traditionals.hc
sex.temp <- data.frame(matrix(nrow = length(params.table.traditionals.hc$Eye_ID), ncol = 1))
age.temp <- data.frame(matrix(nrow = length(params.table.traditionals.hc$Eye_ID), ncol = 1))
for(i.row in 1:length(params.table.traditionals.hc$Eye_ID)){
  sex.temp[i.row, 1] <- as.vector(patients.info.table$Sex[str_detect(patients.info.table$Patient.ID, as.vector(params.table.traditionals.hc$Eye_ID[i.row]))])
  age.temp[i.row, 1] <- as.vector(patients.info.table$Age[str_detect(patients.info.table$Patient.ID, as.vector(params.table.traditionals.hc$Eye_ID[i.row]))])
}
params.table.traditionals.hc[,length(colnames(params.table.traditionals.hc))+1] <- age.temp
params.table.traditionals.hc[,length(colnames(params.table.traditionals.hc))+1] <- sex.temp
colnames(params.table.traditionals.hc)[(length(colnames(params.table.traditionals.hc))-1):length(colnames(params.table.traditionals.hc))] <- c("Age", "Sex")
params.table.traditionals.hc$Type <- "HC"

###### Two eyes table
# Form a separate table which only contains the subjects with both eyes measured 
params.table.traditionals.hc.both.eyes <- params.table.traditionals.hc
eyes.count <- plyr::count(params.table.traditionals.hc.both.eyes, "Eye_ID")
params.table.traditionals.hc.both.eyes$Eye_ID <- factor(params.table.traditionals.hc.both.eyes$Eye_ID, levels(factor(eyes.count[eyes.count$freq==2, 1])))
params.table.traditionals.hc.both.eyes <- params.table.traditionals.hc.both.eyes[!is.na(params.table.traditionals.hc.both.eyes$Eye_ID), ]
rownames(params.table.traditionals.hc.both.eyes) <- NULL

####### interocular difference tables 
# Form a separate table contains the difference of parameters (param_OD - param_OS) 
params.table.traditionals.hc.both.eyes.difference <- params.table.traditionals.hc.both.eyes
params.table.traditionals.hc.both.eyes.difference <- params.table.traditionals.hc.both.eyes.difference[order(params.table.traditionals.hc.both.eyes.difference$Eye_ID), ]
for (i.param in which(!colnames(params.table.traditionals.hc.both.eyes.difference) %in% c("Eye_ID", "Eye", "Age", "Sex", "Type"))) {     # Differnece of all except the mentioned
  params.table.traditionals.hc.both.eyes.difference[, i.param] <- params.table.traditionals.hc.both.eyes.difference[, i.param] - Hmisc::Lag(params.table.traditionals.hc.both.eyes.difference[, i.param], shift = 1)
}
params.table.traditionals.hc.both.eyes.difference <- params.table.traditionals.hc.both.eyes.difference[seq(2, nrow(params.table.traditionals.hc.both.eyes.difference), by = 2), ]
rownames(params.table.traditionals.hc.both.eyes.difference) <- NULL
# Calculate the absolute difference
params.table.traditionals.hc.both.eyes.difference.absolute <- params.table.traditionals.hc.both.eyes.difference
params.table.traditionals.hc.both.eyes.difference.absolute[, !colnames(params.table.traditionals.hc.both.eyes.difference) %in% c("Eye_ID", "Eye", "Age", "Sex", "Type")] <- abs(params.table.traditionals.hc.both.eyes.difference[, !colnames(params.table.traditionals.hc.both.eyes.difference) %in% c("Eye_ID", "Eye", "Age", "Sex", "Type")])

# combine the eye and eye in the icc analysis data table
icc.analysis.data$Eye_ID <- paste(icc.analysis.data$Eye_ID, icc.analysis.data$Eye, sep = "_")
icc.analysis.data.intra.rater$Eye_ID <- paste(icc.analysis.data.intra.rater$Eye_ID, icc.analysis.data.intra.rater$Eye, sep = "_")

# Add Type to the end of samirix.heyex.table 
samirix.heyex.comparison.table$Type <- "NMO_ON"
```

This document contains the results of healthy controls data analysis project, which used a semi-automated OCT image segmentation pipeline (SAMIRIX) as the segmentation tool, collected and developed in [Translational Neuroimaging Group (DIAL)](http://neurodial.de/), Charité Universitätsmedizin Berlin. For more information please read the README file. 

We gathered OCT images of healthy controls from differnet projects of our group at the Charite Universitaetmedizin Berlin. Then all were checked by an experienced grader for any neurological and/or other abnormalitities. Here is some general information about the dataset:

```{r data.info, echo=FALSE, results='asis'}
## OCT params data info
demo.table <- data.frame(matrix(nrow = 4, ncol = 3))
colnames(demo.table) <- c(" ", " ", "Range")
demo.table[1, 1] <- "Subjects"
demo.table[1, 2] <- paste0(length(unique(params.table.traditionals.hc$Eye_ID)), " (Both eyes present: ", length(unique(params.table.traditionals.hc.both.eyes.difference$Eye_ID)), ")")
demo.table[2, 1] <- "Eyes"
demo.table[2, 2] <- paste0(length(params.table.traditionals.hc$Eye_ID), " (OD: ", length(which(params.table.traditionals.hc$Eye == "OD")), 
                           ", OS: ", length(which(params.table.traditionals.hc$Eye == "OS")), ")")
demo.table[3, 1] <- "Sex"
demo.table[3, 2] <- paste0("Female: ", length(unique(params.table.traditionals.hc$Eye_ID[params.table.traditionals.hc$Sex == " f"])), 
                           ", Male: ", length(unique(params.table.traditionals.hc$Eye_ID[params.table.traditionals.hc$Sex == " m"])))
demo.table[4, 1] <- "Age, Mean(SD))"
demo.table[4, 2] <- paste0(round(mean(params.table.traditionals.hc$Age[seq_along(params.table.traditionals.hc$Eye_ID)[!duplicated(params.table.traditionals.hc$Eye_ID)]]), 2), " (", 
                           round(sd(params.table.traditionals.hc$Age[seq_along(params.table.traditionals.hc$Eye_ID)[!duplicated(params.table.traditionals.hc$Eye_ID)]]), 2), ")")
demo.table[4, 3] <- paste0(min(params.table.traditionals.hc$Age), " - ", max(params.table.traditionals.hc$Age))
options(knitr.kable.NA = '')
kable(demo.table)
```

Initially, only the healthy controls who had the OCT of both eyes, were selected, and the missing eye measurements in the dataset is the result of quality check. After the quality check, the OCT images were segmented by the semi automatic segmentation pipeline (SAMIRIX), which uses the [JHU segmentation](http://iacl.ece.jhu.edu/index.php/Retinal_layer_segmentation_of_macular_OCT_images) as its segmentation algorithm and [OCT-Marker](https://github.com/neurodial/OCT-Marker) as the manual correction toolbox. 

Among our dataset, for `r length(params.table.traditionals.hc$Eye_ID[!is.na(params.table.traditionals.hc$Refraction_Error)])` eyes (`r length(unique(params.table.traditionals.hc$Eye_ID[!is.na(params.table.traditionals.hc$Refraction_Error)]))` subjects), `r length(params.table.traditionals.hc$Eye_ID[!is.na(params.table.traditionals.hc$High_Contrast_Acuity)])` eyes (`r length(unique(params.table.traditionals.hc$Eye_ID[!is.na(params.table.traditionals.hc$High_Contrast_Acuity)]))` subjects), and `r length(params.table.traditionals.hc$Eye_ID[!is.na(params.table.traditionals.hc$Inter_Ocular_Pressure)])` eyes (`r length(unique(params.table.traditionals.hc$Eye_ID[!is.na(params.table.traditionals.hc$Inter_Ocular_Pressure)]))` subjects) the refraction eeror, high contrast visual acuity, inter ocular preseaure measuremtns were available. Including the analysis of layers thicknesses versus these parameters in the paper should be discussed. 

```{r non.oct.data.info, echo=FALSE, results='asis'}
## NON-OCT params data info table 
demo.table <- data.frame(matrix(nrow = 3, ncol = 3))
colnames(demo.table) <- c(" ", "Mean (SD)", "Range")
demo.table[1, 1] <- "Refraction Error"
demo.table[1, 2] <- paste0(round(mean(params.table.traditionals.hc$Refraction_Error, na.rm = TRUE), 2), " (",
                          round(sd(params.table.traditionals.hc$Refraction_Error, na.rm = TRUE), 2), ")")
demo.table[1, 3] <- paste0(min(params.table.traditionals.hc$Refraction_Error, na.rm = TRUE), " - ", max(params.table.traditionals.hc$Refraction_Error, na.rm = TRUE))
demo.table[2, 1] <- "High Contast Visual Acuity"
demo.table[2, 2] <- paste0(round(mean(params.table.traditionals.hc$High_Contrast_Acuity, na.rm = TRUE), 2), " (",
                          round(sd(params.table.traditionals.hc$High_Contrast_Acuity, na.rm = TRUE), 2), ")")
demo.table[2, 3] <- paste0(min(params.table.traditionals.hc$High_Contrast_Acuity, na.rm = TRUE), " - ", max(params.table.traditionals.hc$High_Contrast_Acuity, na.rm = TRUE))
demo.table[3, 1] <- "Inter-Ocular Pressure"
demo.table[3, 2] <- paste0(round(mean(params.table.traditionals.hc$Inter_Ocular_Pressure, na.rm = TRUE), 2), " (",
                          round(sd(params.table.traditionals.hc$Inter_Ocular_Pressure, na.rm = TRUE), 2), ")")
demo.table[3, 3] <- paste0(min(params.table.traditionals.hc$Inter_Ocular_Pressure, na.rm = TRUE), " - ", max(params.table.traditionals.hc$Inter_Ocular_Pressure, na.rm = TRUE))
options(knitr.kable.NA = '')
kable(demo.table)
```

Before looking at the results, it shoud be mentioned that in this report, each layer were divided to sections accortding to the ETDRS grid.

These are the layers: RNFL (retinal nerve fiber layer), GCIP (combined ganglion cell and inner plexiform layers), INL (inner nuclear layer), TRT (retina thickness), IRL (inner retinal layers), and ORL (outer retinal layers). <br>
And here are the sub layers: Fovea (C0), Inner Nasal (N1), Outer Nasal (N2), Inner Temporal (T1), Outer Temporal (T2), Inner Superiior (S1), Outer Superior (S2), Inner Inferior (I1), Outer Inferior (I2), Nasal (N1+N2), Temporal (T1+T2), Inferior (I1 + I2), Superior (S1+S2), Inner Ring (N1+T1+S1+I1), Outer Ring (N2+T2+S2+I2), Fovea and Inner Ring (C0+N1+I1+S1+T1), and total (C0+N1+N2+I1+I2+T1+T2+S1+T2). The numbers indicate the average thickness of the selected layer in the selected area. 

## ICC analysis 

In order to measure the inter-rator difference for the manual correction of segmentations, the intra-retinal layers segmentation of 44 eyes (24 subjects) from healthy controls was corrected by two different raters. The layer thicknesses of these eyes were gathered together and the intraclass correlation coefficient (ICC), 95% confidence interval (Upper and lower CI), coefficient of variation (CV), standard error of measurement (SEM), minimum detectable change (MDC), within individual varience (varw), and among individual varience (vara) were clauclated for each layer and section, and reported in the table below. Additionally, the macular OCT of the same 44 eyes was corrected twice by a same rater, in order to measure the intra-rater difference, and the related parameters were reported alongside the inter-rater comparison. 

```{r icc.analysis, echo=FALSE}
## ICC analysis
# Define UI
ui <- fluidPage(
  inputPanel(
    # Create the parameter select list
    selectInput(inputId = "oct.param", 
                label = "Parameter",
                choices = c("RNFL (micron)" = "RNFL_micron",
                            "GCIP (micron)" = "GCIP_micron",
                            "INL (micron)" = "INL_micron",
                            "TRT (micron)" = "TRT_micron", 
                            "IRL (micron)" = "IRL_micron", 
                            "ORL (micron)" = "ORL_micron"), 
                selected = "TRT_micron"),
    selectInput(inputId = "roi",
                label = "Section: ", 
                choices = c("Total", "Fovea", "Nasal Inner" = "Nasal_Inner", "Superior Inner" = "Superior_Inner", "Temporal Inner" = "Temporal_Inner", "Inferior Inner" = "Inferior_Inner",
                            "Nasal Outer" = "Nasal_Outer", "Superior Outer" = "Superior_Outer", "Temporal Outer" = "Temporal_Outer", "Inferior Outer" = "Inferior_Outer", 
                            "Nasal Total" = "Nasal_Total", "Superior Total" = "Sperior_Total", "Temporal Total" = "Temporal_Total", "Inferior Total" = "Inferior_Total",
                            "Inner Ring" = "Inner_Ring", "Outer Ring" = "Outer_Ring", "Fovea and Inner Ring (Inner Circle)" = "Fovea_Inner_Ring"),
                selected = "Total")
  ),
  # Define the output plots and tables to be shown in the main panel 
  tableOutput(outputId = "icc.output.table"),
  tableOutput(outputId = "icc.output.table.intra.rater")
)

# Define the Server function
server <- function(input, output){
  # Calculate ICC and the related measures, plus CV, SEM and MDC
  output$icc.output.table <- renderTable({
    this.param <- icc.analysis.data[, paste(input$oct.param, input$roi, sep = "_")]
    # Initialize the ICC results table
    icc.results.table <- data.frame(matrix(nrow = 1, ncol = 11))
    colnames(icc.results.table) <- c("Inter-rater comparison", "ICC", "Lower CI", "Upper CI", "CV", "SEM", "MDC", "N", "k", "varw", "vara")
    icc.results.table[1] <- paste(input$oct.param, input$roi, sep = "_")
    # Calculate ICC and its related variables
    icc.results.table[c(2:4, 8:11)] <- data.frame(ICCest(icc.analysis.data$Eye_ID, icc.analysis.data[, paste(input$oct.param, input$roi, sep = "_")]))
    # calculate CV, SEM, and MDC
    this.param.diff <- this.param - Hmisc::Lag(this.param, shift = 1)
    this.param.diff <- this.param.diff[seq(2, nrow(icc.analysis.data), by = 2)]
    icc.results.table[5] <- 100*(2*sd(this.param.diff)/sqrt(2)/
                                              (mean(this.param[seq(1, nrow(icc.analysis.data)-1, by = 2)])+mean(this.param[seq(2, nrow(icc.analysis.data), by = 2)])))
    icc.results.table[6] <- sd(this.param)*sqrt(1-icc.results.table[2])
    icc.results.table[7] <- 1.96*icc.results.table[6]*sqrt(2)
    icc.results.table
  }, rownames = FALSE, digits = 5)
  
  # Calculate ICC and the related measures, plus CV, SEM and MDC for intra-rater comparison
  output$icc.output.table.intra.rater <- renderTable({
    this.param <- icc.analysis.data.intra.rater[, paste(input$oct.param, input$roi, sep = "_")]
    # Initialize the ICC results table
    icc.results.table.intra.rater <- data.frame(matrix(nrow = 1, ncol = 11))
    colnames(icc.results.table.intra.rater) <- c("Intra-rater comparison", "ICC", "Lower CI", "Upper CI", "CV", "SEM", "MDC", "N", "k", "varw", "vara")
    icc.results.table.intra.rater[1] <- paste(input$oct.param, input$roi, sep = "_")
    # Calculate ICC and its related variables
    icc.results.table.intra.rater[c(2:4, 8:11)] <- data.frame(ICCest(icc.analysis.data.intra.rater$Eye_ID, icc.analysis.data.intra.rater[, paste(input$oct.param, input$roi, sep = "_")]))
    # calculate CV, SEM, and MDC
    this.param.diff <- this.param - Hmisc::Lag(this.param, shift = 1)
    this.param.diff <- this.param.diff[seq(2, nrow(icc.analysis.data.intra.rater), by = 2)]
    icc.results.table.intra.rater[5] <- 100*(2*sd(this.param.diff)/sqrt(2)/
                                              (mean(this.param[seq(1, nrow(icc.analysis.data.intra.rater)-1, by = 2)])+mean(this.param[seq(2, nrow(icc.analysis.data.intra.rater), by = 2)])))
    icc.results.table.intra.rater[6] <- sd(this.param)*sqrt(1-icc.results.table.intra.rater[2])
    icc.results.table.intra.rater[7] <- 1.96*icc.results.table.intra.rater[6]*sqrt(2)
    icc.results.table.intra.rater
  }, rownames = FALSE, digits = 5)
}

# Call the shiny app
shinyApp(ui, server, options = list(height = 350))

```

## Layer Thickness Distribution

Here comes the density plot, and some information like mean, SD, and CV of each parameter. You can brush on any parts on the dotplot to see the information of the points selected! 

```{r OCT.params.demographic, echo=FALSE}
## OCT params demographic
# Define UI
ui <- fluidPage(
  sidebarLayout(
    sidebarPanel(
      # Create the parameter select list
      inputPanel(
        selectInput(inputId = "oct.param", 
                    label = "Parameter",
                    choices = c("RNFL (micron)" = "RNFL_micron",
                                "GCIP (micron)" = "GCIP_micron",
                                "INL (micron)" = "INL_micron",
                                "TRT (micron)" = "TRT_micron", 
                                "IRL (micron)" = "IRL_micron", 
                                "ORL (micron)" = "ORL_micron"), 
                    selected = "TRT_micron"),
        selectInput(inputId = "roi",
                    label = "Section: ", 
                    choices = c("Total", "Fovea", "Nasal Inner" = "Nasal_Inner", "Superior Inner" = "Superior_Inner", "Temporal Inner" = "Temporal_Inner", "Inferior Inner" = "Inferior_Inner",
                                "Nasal Outer" = "Nasal_Outer", "Superior Outer" = "Superior_Outer", "Temporal Outer" = "Temporal_Outer", "Inferior Outer" = "Inferior_Outer", 
                                "Nasal Total" = "Nasal_Total", "Superior Total" = "Sperior_Total", "Temporal Total" = "Temporal_Total", "Inferior Total" = "Inferior_Total",
                                "Inner Ring" = "Inner_Ring", "Outer Ring" = "Outer_Ring", "Fovea and Inner Ring (Inner Circle)" = "Fovea_Inner_Ring"))
      )
    ),
    # Define the output plots and tables to be shown in the main panel 
    mainPanel(
      plotOutput(outputId = "histogram.plot"),
      plotOutput(outputId = "param.dot.plot", brush = "density.plot.brushed.points"),
      tableOutput(outputId = "param.basic.calc.table"),
      DT::dataTableOutput(outputId = "density.plot.brushed.points.table")
    )
  )
)

# Define the Server function
server <- function(input, output){
  # Plot the histogram and normal distribution fitted to it 
  output$histogram.plot <- renderPlot({
    selected.param <- paste(input$oct.param, input$roi, sep = "_")
    g3 <- ggplot(params.table.traditionals.hc, aes_string(x = selected.param))
    g3 <- g3 + geom_histogram(aes(y=..density..), fill = "White", color = "black")
    g3 <- g3 + stat_function(fun = dnorm, args = list(mean = mean(params.table.traditionals.hc[, paste(input$oct.param, input$roi, sep = "_")]), 
                                                      sd = sd(params.table.traditionals.hc[, paste(input$oct.param, input$roi, sep = "_")])))
    g3 <- g3 + ylab(label = "Density")
    g3
  })
  
  # Plot a boxplot  and dotplot for parameter (with the whisker up to 1% and 99%)
  output$param.dot.plot <- renderPlot({
    selected.param <- paste(input$oct.param, input$roi, sep = "_")
    this.param <- params.table.traditionals.hc[, selected.param]
    box.plot.params <- data.frame(y0 = min(this.param), y1 = quantile(this.param, 0.01), y5 = quantile(this.param, 0.05), 
                                  y95 = quantile(this.param, 0.95), y99 = quantile(this.param, 0.99), y100 = max(this.param))
    g1 <- ggplot(data = params.table.traditionals.hc, aes_string(x = "Type", y = paste(input$oct.param, input$roi, sep = "_")))
    g1 <- g1 + geom_boxplot(aes(color = "1% and 99%"), ymax = box.plot.params$y99, ymin = box.plot.params$y1, 
                            outlier.shape = NULL, lwd = 1.2, fatten = 1)
    g1 <- g1 + geom_boxplot(aes(color = "5% and 95%"), ymax = box.plot.params$y95, ymin = box.plot.params$y5, 
                            outlier.shape = NULL, lwd = 1.2, fatten = 1)
    g1 <- g1 + scale_color_manual(values = c("red", "black"), name = "Whiskers")
    g1 <- g1 + geom_dotplot(binaxis='y', stackdir='center', dotsize=0.8, binwidth = ((max(this.param)-min(this.param))/50))
    g1 <- g1 + theme(axis.title.x=element_blank(),axis.text.x=element_blank(),axis.ticks.x=element_blank())
    g1 <- g1 + ylab(label = selected.param)
    g1
  })

  # Calculate average, std, CV, min, and max of the param 
  output$param.basic.calc.table <- renderTable({
    selected.param <- paste(input$oct.param, input$roi, sep = "_")
    this.param <- params.table.traditionals.hc[, selected.param]
    this.param.basic.calc.table <- data.frame(matrix(ncol = 9, nrow = 1))
    rownames(this.param.basic.calc.table) <- paste(input$oct.param, input$roi, sep = "_")
    colnames(this.param.basic.calc.table) <- c("Mean", "STD", "CV (%)", "Min", "Max", "1%", "5%", "95%", "99%")
    this.param.basic.calc.table[1] <- mean(this.param)
    this.param.basic.calc.table[2] <- sd(this.param)
    this.param.basic.calc.table[3] <- (sd(this.param)/mean(this.param))*100
    this.param.basic.calc.table[4] <- min(this.param)
    this.param.basic.calc.table[5] <- max(this.param)
    this.param.basic.calc.table[6] <- quantile(this.param, 0.01)
    this.param.basic.calc.table[7] <- quantile(this.param, 0.05)
    this.param.basic.calc.table[8] <- quantile(this.param, 0.95)
    this.param.basic.calc.table[9] <- quantile(this.param, 0.99)
    this.param.basic.calc.table
  }, digits = 2)
  
  # Form an output table when brushed
  output$density.plot.brushed.points.table <- DT::renderDataTable({
    if (!isempty(input$density.plot.brushed.points)){
      brushedPoints(params.table.traditionals.hc, input$density.plot.brushed.points) %>% 
        select(Eye_ID, Eye, paste(input$oct.param, input$roi, sep = "_"), Age, Sex, Refraction_Error, High_Contrast_Acuity, Inter_Ocular_Pressure)
    }
  }) 
}

# Call the shiny app
shinyApp(ui, server, options = list(height = 930))

```

## OCT parameters vs. Non-OCT parameters 

Following comes the layer thicknessses for different sections againt age, sex, refraction error, high contrast visual acuity, and inter-ocular presssure. You can brush on any parts on the plot to see the information of the points selected! 

```{r OCT.params.analysis, echo=FALSE}
####### OCT Params Analysis
# Define UI
ui <- fluidPage(
  sidebarLayout(
    sidebarPanel(
      # Create the parameter select list to select which OCT parameter is our response variable (y) ad which non-OCT parameter is the explanatory parameter (x)
      inputPanel(
        selectInput(inputId = "oct.param", 
                    label = "Parameter:",
                    choices = c("RNFL (micron)" = "RNFL_micron",
                                "GCIP (micron)" = "GCIP_micron",
                                "INL (micron)" = "INL_micron",
                                "TRT (micron)" = "TRT_micron", 
                                "IRL (micron)" = "IRL_micron", 
                                "ORL (micron)" = "ORL_micron"), 
                    selected = "TRT_micron"),
        selectInput(inputId = "explanatory.param",
                    label = "against:",
                    choices = c("Age", 
                                "Sex", 
                                "Refraction Error" = "Refraction_Error", 
                                "High Contrast Acuity" = "High_Contrast_Acuity", 
                                "Inter Ocular Pressure" = "Inter_Ocular_Pressure"),
                    selected = "Age"),
        selectInput(inputId = "roi",
                    label = "Section: ", 
                    choices = c("Total", "Fovea", "Nasal Inner" = "Nasal_Inner", "Superior Inner" = "Superior_Inner", "Temporal Inner" = "Temporal_Inner", "Inferior Inner" = "Inferior_Inner",
                                "Nasal Outer" = "Nasal_Outer", "Superior Outer" = "Superior_Outer", "Temporal Outer" = "Temporal_Outer", "Inferior Outer" = "Inferior_Outer", 
                                "Nasal Total" = "Nasal_Total", "Superior Total" = "Sperior_Total", "Temporal Total" = "Temporal_Total", "Inferior Total" = "Inferior_Total",
                                "Inner Ring" = "Inner_Ring", "Outer Ring" = "Outer_Ring", "Fovea and Inner Ring (Inner Circle)" = "Fovea_Inner_Ring"))
      )
    ),
    # Define the output plots and tables to be shown in the main panel 
    mainPanel(
      plotOutput(outputId = "plot", brush = "brushed.points"),
      tableOutput(outputId = "table"),
      DT::dataTableOutput(outputId = "brushed.points.table")
    )
  )
)

# Define Server function
server <- function(input, output){
  # Plot the common OCT parameter y vs. another non-OCT param x
  output$plot <- renderPlot({
    # if the selected x parameter is Age, RE, HC VA, or IOP
    if (input$explanatory.param %in% c("Age", "Refraction_Error", "High_Contrast_Acuity", "Inter_Ocular_Pressure")) {
      g <- ggplot(data = params.table.traditionals.hc, aes_string(x = input$explanatory.param, y = paste(input$oct.param, input$roi, sep="_")))
      g <- g + geom_point() + geom_smooth(method = "lm", se = TRUE)
      g
    } 
    # if the selected x parameter is Sex or Age 
    else if (input$explanatory.param %in% c("Sex")) {
      this.param <- params.table.traditionals.hc[, paste(input$oct.param, input$roi, sep="_")]
      g <- ggplot(data = params.table.traditionals.hc, aes_string(x = input$explanatory.param, y = paste(input$oct.param, input$roi, sep="_")))
      g <- g + geom_boxplot(outlier.shape = NULL, lwd = 1.2, fatten = 1)
      g <- g + geom_dotplot(binaxis='y', stackdir='center', dotsize=0.8, binwidth = ((max(this.param)-min(this.param))/50))
      g
    }
  })

  # Calculate  LMM analysis table for the common OCT parameter (y) vs. the other non-OCT parameter (x)
  output$table <- renderTable({
    # if the selected x parameter is Age, RE, HC VA, or IOP
    if (input$explanatory.param %in% c("Age", "Refraction_Error", "High_Contrast_Acuity", "Inter_Ocular_Pressure")) {
      params.table.traditionals.hc <- params.table.traditionals.hc
      model <- lmerTest::lmer(params.table.traditionals.hc[, paste(input$oct.param, input$roi, sep="_")] ~ params.table.traditionals.hc[, input$explanatory.param] + (1|Eye_ID), 
                              data = params.table.traditionals.hc)
      model.r.squared <- r.squaredGLMM(model)
      output.table <- data.frame(matrix(nrow = 1, ncol = 6))
      output.table[1] <- paste0(paste(input$oct.param, input$roi, sep="_"), " ~ ", input$explanatory.param, " + (1|Patient_ID)")
      colnames(output.table) <- c("Formula", "B", "SE", "P-Value", "Marg. R^2", "Cond. R^2")
      output.table[2:4] <- summary(model)$coefficients[2, c(1, 2, 5)]
      output.table[5:6] <- model.r.squared
      output.table
    }
    # if the selected x parameter is Sex or Age 
    else if (input$explanatory.param %in% c("Sex")) {
      params.table.traditionals.hc <- params.table.traditionals.hc
      model <- lmerTest::lmer(params.table.traditionals.hc[, paste(input$oct.param, input$roi, sep="_")] ~ params.table.traditionals.hc[, input$explanatory.param] + (1|Eye_ID), 
                              data = params.table.traditionals.hc)
      model.r.squared <- r.squaredGLMM(model)
      x.param.levels <- unique(params.table.traditionals.hc[, input$explanatory.param])
      output.table <- data.frame(matrix(nrow = 1, ncol = 16))
      output.table[1] <- paste0(paste(input$oct.param, input$roi, sep="_"), " ~ ", input$explanatory.param, " + (1|Patient_ID)")
      colnames(output.table) <- c("Formula", "B", "SE", "P-Value", "Marg. R^2", "Cond. R^2", paste(x.param.levels[1], "Mean"), 
                                  "STD", "CV (%)", "Max", "Min", paste(x.param.levels[2], "Mean"), "STD", "CV (%)", "Max", "Min")
      output.table[2:4] <- summary(model)$coefficients[2, c(1, 2, 5)]
      output.table[5:6] <- model.r.squared
      output.table[7] <- mean(params.table.traditionals.hc[params.table.traditionals.hc[, input$explanatory.param]==x.param.levels[1], paste(input$oct.param, input$roi, sep="_")])
      output.table[8] <- sd(params.table.traditionals.hc[params.table.traditionals.hc[, input$explanatory.param]==x.param.levels[1], paste(input$oct.param, input$roi, sep="_")])
      output.table[9] <- output.table[6]/output.table[5]*100
      output.table[10] <- max(params.table.traditionals.hc[params.table.traditionals.hc[, input$explanatory.param]==x.param.levels[1], paste(input$oct.param, input$roi, sep="_")])
      output.table[11] <- min(params.table.traditionals.hc[params.table.traditionals.hc[, input$explanatory.param]==x.param.levels[1], paste(input$oct.param, input$roi, sep="_")])
      output.table[12] <- mean(params.table.traditionals.hc[params.table.traditionals.hc[, input$explanatory.param]==x.param.levels[2], paste(input$oct.param, input$roi, sep="_")])
      output.table[13] <- sd(params.table.traditionals.hc[params.table.traditionals.hc[, input$explanatory.param]==x.param.levels[2], paste(input$oct.param, input$roi, sep="_")])
      output.table[14] <- output.table[11]/output.table[10]*100
      output.table[15] <- max(params.table.traditionals.hc[params.table.traditionals.hc[, input$explanatory.param]==x.param.levels[2], paste(input$oct.param, input$roi, sep="_")])
      output.table[16] <- min(params.table.traditionals.hc[params.table.traditionals.hc[, input$explanatory.param]==x.param.levels[2], paste(input$oct.param, input$roi, sep="_")])
      output.table
    }
  }, digits = 5, align = 'l')
  
  # Form an output table when brushed
  output$brushed.points.table <- DT::renderDataTable({
    if (!isempty(input$brushed.points)){
      if (input$explanatory.param %in% c("Refraction_Error", "High_Contrast_Acuity", "Inter_Ocular_Pressure")) {
        brushed.points.table <- brushedPoints(params.table.traditionals.hc, input$brushed.points) %>% 
          select(Eye_ID, Eye, paste(input$oct.param, input$roi, sep = "_"), Age, Sex, Refraction_Error, High_Contrast_Acuity, Inter_Ocular_Pressure)
        brushed.points.table[complete.cases(brushed.points.table), ]
      } else {
        brushed.points.table <- brushedPoints(params.table.traditionals.hc, input$brushed.points) %>% 
          select(Eye_ID, Eye, paste(input$oct.param, input$roi, sep = "_"), Age, Sex, Refraction_Error, High_Contrast_Acuity, Inter_Ocular_Pressure)
        brushed.points.table
      }
    }
  }) 
}

# Call the shiny app
shinyApp(ui, server, options = list(height = 580))

```

## Inter-Ocular differences

First comes some descriptive statistics of the absolute differences for different layers. 

```{r OCT.differnecces.descriptive, echo=FALSE}
########## Calculate Mean, STD, CV, and etc of the intra-ocular differences for different OCT parameters 
# Define UI
ui <- fluidPage(
  sidebarLayout(
    sidebarPanel(
      # Create the parameter select list to select OCT parameter
      inputPanel(
        selectInput(inputId = "oct.param", 
                    label = "Parameter:",
                    choices = c("RNFL absolute inter-ocular difference (micron)" = "RNFL_micron",
                                "GCIP absolute inter-ocular difference (micron)" = "GCIP_micron",
                                "INL absolute inter-ocular difference (micron)" = "INL_micron",
                                "TRT absolute inter-ocular difference (micron)" = "TRT_micron", 
                                "IRL absolute inter-ocular difference (micron)" = "IRL_micron", 
                                "ORL absolute inter-ocular difference (micron)" = "ORL_micron"), 
                    selected = "TRT_micron")
      )
    ),
    # Define the output plots and tables to be shown in the main panel 
    mainPanel(
      tableOutput(outputId = "demo.stat.table")
    )
  )
)

# Define Server function
server <- function(input, output){
  # Calculate average, std, CV, min, and max of the param 
  output$demo.stat.table <- renderTable({
    this.param <-  params.table.traditionals.hc.both.eyes.difference.absolute[, paste0(input$oct.param, "_Total")]
    this.param.basic.calc.table <- data.frame(matrix(ncol = 9, nrow = 1))
    rownames(this.param.basic.calc.table) <- paste(input$oct.param, input$roi, sep = "_")
    colnames(this.param.basic.calc.table) <- c("Mean", "STD", "CV (%)", "Min", "Max", "1%", "5%", "95%", "99%")
    this.param.basic.calc.table[1] <- mean(this.param)
    this.param.basic.calc.table[2] <- sd(this.param)
    this.param.basic.calc.table[3] <- (sd(this.param)/mean(this.param))*100
    this.param.basic.calc.table[4] <- min(this.param)
    this.param.basic.calc.table[5] <- max(this.param)
    this.param.basic.calc.table[6] <- quantile(this.param, 0.01)
    this.param.basic.calc.table[7] <- quantile(this.param, 0.05)
    this.param.basic.calc.table[8] <- quantile(this.param, 0.95)
    this.param.basic.calc.table[9] <- quantile(this.param, 0.99)
    this.param.basic.calc.table
  }, digits = 2)
}

# Call the shiny app
shinyApp(ui, server, options = list(height = 210))

```

At the end, comes the absolute inter-ocular thickness differences against age and sex, and thickness differences against RE, HCVA, or IOP differences. Again you can brush on the plot and see the information of the points selected.

```{r interocular.params.analysis, echo=FALSE}
##### Inter Ocular Params Analysis
# Define UI
ui <- fluidPage(
  sidebarLayout(
    sidebarPanel(
      # Create the parameter select list to select which OCT parameter is our response variable (y) ad which non-OCT parameter is the explanatory parameter (x)
      inputPanel(
        selectInput(inputId = "oct.param", 
                    label = "Parameter:",
                    choices = c("RNFL (micron)" = "RNFL_micron",
                                "GCIP (micron)" = "GCIP_micron",
                                "INL (micron)" = "INL_micron",
                                "TRT (micron)" = "TRT_micron", 
                                "IRL (micron)" = "IRL_micron", 
                                "ORL (micron)" = "ORL_micron"), 
                    selected = "TRT_micron"),
        selectInput(inputId = "explanatory.param",
                    label = "against:",
                    choices = c("Age", 
                                "Sex", 
                                "Refraction Error" = "Refraction_Error", 
                                "High Contrast Acuity" = "High_Contrast_Acuity", 
                                "Inter Ocular Pressure" = "Inter_Ocular_Pressure"),
                    selected = "Age"
        )
      )
    ),
    # Define the output plots and tables to be shown in the main panel 
    mainPanel(
      plotOutput(outputId = "plot", brush = "brushed.points"),
      tableOutput(outputId = "table"),
      DT::dataTableOutput(outputId = "brushed.points.table")
    )
  )
)

# Define Server function
server <- function(input, output){
  # Plot the common OCT parameter y vs. another non-OCT param x
  output$plot <- renderPlot({
    # if the selected x parameter is Age, RE, HC VA, or IOP
    if (input$explanatory.param == "Age") {
    g <- ggplot(data = params.table.traditionals.hc.both.eyes.difference.absolute, aes_string(x = input$explanatory.param, y = paste0(input$oct.param, "_Total")))
      g <- g + geom_point() + geom_smooth(method = "lm", se = TRUE)
      g <- g + ylab(paste('|', paste0(input$oct.param, "_Total"), 'OD -', paste0(input$oct.param, "_Total"), 'OS', '|'))
      g      
    }
    else if (input$explanatory.param %in% c("Refraction_Error", "High_Contrast_Acuity", "Inter_Ocular_Pressure")) {
      g <- ggplot(data = params.table.traditionals.hc.both.eyes.difference, aes_string(x = input$explanatory.param, y = paste0(input$oct.param, "_Total")))
      g <- g + geom_point() + geom_smooth(method = "lm", se = TRUE)
      g <- g + ylab(paste(paste0(input$oct.param, "_Total"), 'OD -', paste0(input$oct.param, "_Total"), 'OS')) + xlab(paste(input$explanatory.param, 'OD -', input$explanatory.param, 'OS')) 
      g
    } 
    # if the selected x parameter is Sex or Age 
    else if (input$explanatory.param == "Sex") {
      this.param <- params.table.traditionals.hc.both.eyes.difference.absolute[, paste0(input$oct.param, "_Total")]
      g <- ggplot(data = params.table.traditionals.hc.both.eyes.difference.absolute, aes_string(x = input$explanatory.param, y = paste0(input$oct.param, "_Total")))
      g <- g + geom_boxplot(outlier.shape = NULL, lwd = 1.2, fatten = 1)
      g <- g + geom_dotplot(binaxis='y', stackdir='center', dotsize=0.8, binwidth = ((max(this.param)-min(this.param))/50))
      g <- g + ylab(paste('|', paste0(input$oct.param, "_Total"), 'OD -', paste0(input$oct.param, "_Total"), 'OS', '|'))
      g
    }
  })

  # Calculate  LMM analysis table for the common OCT parameter (y) vs. the other non-OCT parameter (x)
  output$table <- renderTable({
    # if the selected x parameter is Age
    if (input$explanatory.param%in% c("Age", "Sex")) {
      model <- lm(params.table.traditionals.hc.both.eyes.difference.absolute[, paste0(input$oct.param, "_Total")] ~ params.table.traditionals.hc.both.eyes.difference.absolute[, input$explanatory.param])
      output.table <- data.frame(matrix(nrow = 1, ncol = 5))
      output.table[1] <- paste0("lm(", paste0(input$oct.param, "_Total"), " abs(OD - OS) ~ ", input$explanatory.param, ")")
      colnames(output.table) <- c("Formula", "B", "SE", "P Value", "Adj. R^2")
      output.table[2:4] <- summary(model)$coefficients[2, c(1, 2, 4)]
      output.table[5] <- summary(model)$adj.r.squared
      output.table
    }
    # if the selected x parameter is RE, HC VA, or IOP
    else if (input$explanatory.param %in% c("Refraction_Error", "High_Contrast_Acuity", "Inter_Ocular_Pressure")) {
      model <- lm(params.table.traditionals.hc.both.eyes.difference[, paste0(input$oct.param, "_Total")] ~ params.table.traditionals.hc.both.eyes.difference[, input$explanatory.param])
      output.table <- data.frame(matrix(nrow = 1, ncol = 5))
      output.table[1] <- paste0("lm(", paste0(input$oct.param, "_Total"), " (OD - OS) ~  ", input$explanatory.param, " (OD - OS))")
      colnames(output.table) <- c("Formula", "B", "SE", "P Value", "Adj. R^2")
      output.table[2:4] <- summary(model)$coefficients[2, c(1, 2, 4)]
      output.table[5] <- summary(model)$adj.r.squared
      output.table
    }
  }, digits = 5, align = 'l')
  
  # Form an output table when brushed
  output$brushed.points.table <- DT::renderDataTable({
    if (!isempty(input$brushed.points)){
      if (input$explanatory.param %in% c("Refraction_Error", "High_Contrast_Acuity", "Inter_Ocular_Pressure")) {
        brushed.points.table <- brushedPoints(params.table.traditionals.hc.both.eyes.difference, input$brushed.points) %>% 
          select(Eye_ID, Eye, paste0(input$oct.param, "_Total"), Age, Sex, Refraction_Error, High_Contrast_Acuity, Inter_Ocular_Pressure)
        brushed.points.table[complete.cases(brushed.points.table), ]
      } else {
        brushed.points.table <- brushedPoints(params.table.traditionals.hc.both.eyes.difference.absolute, input$brushed.points) %>% 
          select(Eye_ID, Eye, paste0(input$oct.param, "_Total"), Age, Sex, Refraction_Error, High_Contrast_Acuity, Inter_Ocular_Pressure)
        brushed.points.table
      }
    }
  }) 
}

# Call the shiny app
shinyApp(ui, server, options = list(height = 580))

```

## OCT parameters vs. OCT parameters 

Following comes OCT parameters plotted against each other. You can brush on any parts on the plot to see the information of the points selected! 

```{r OCT.params.analysis.2, echo=FALSE}
####### OCT Params Analysis
# Define UI
ui <- fluidPage(
  sidebarLayout(
    sidebarPanel(
      # Create the parameter select list to select which OCT parameter is our response variable (y) ad which non-OCT parameter is the explanatory parameter (x)
      inputPanel(
        selectInput(inputId = "oct.param.x", 
                    label = "Parameter (x):",
                    choices = c("RNFL (micron)" = "RNFL_micron",
                                "GCIP (micron)" = "GCIP_micron",
                                "INL (micron)" = "INL_micron",
                                "TRT (micron)" = "TRT_micron", 
                                "IRL (micron)" = "IRL_micron", 
                                "ORL (micron)" = "ORL_micron"), 
                    selected = "GCIP_micron"),
        selectInput(inputId = "oct.param.y", 
                    label = "Parameter (y):",
                    choices = c("RNFL (micron)" = "RNFL_micron",
                                "GCIP (micron)" = "GCIP_micron",
                                "INL (micron)" = "INL_micron",
                                "TRT (micron)" = "TRT_micron", 
                                "IRL (micron)" = "IRL_micron", 
                                "ORL (micron)" = "ORL_micron"), 
                    selected = "INL_micron"),
        selectInput(inputId = "roi",
                    label = "Section: ", 
                    choices = c("Total", "Fovea", "Nasal Inner" = "Nasal_Inner", "Superior Inner" = "Superior_Inner", "Temporal Inner" = "Temporal_Inner", "Inferior Inner" = "Inferior_Inner",
                                "Nasal Outer" = "Nasal_Outer", "Superior Outer" = "Superior_Outer", "Temporal Outer" = "Temporal_Outer", "Inferior Outer" = "Inferior_Outer", 
                                "Nasal Total" = "Nasal_Total", "Superior Total" = "Sperior_Total", "Temporal Total" = "Temporal_Total", "Inferior Total" = "Inferior_Total",
                                "Inner Ring" = "Inner_Ring", "Outer Ring" = "Outer_Ring", "Fovea and Inner Ring (Inner Circle)" = "Fovea_Inner_Ring"))
      )
    ),
    # Define the output plots and tables to be shown in the main panel 
    mainPanel(
      plotOutput(outputId = "plot", brush = "brushed.points"),
      tableOutput(outputId = "table"),
      DT::dataTableOutput(outputId = "brushed.points.table")
    )
  )
)

# Define Server function
server <- function(input, output){
  # Plot the common OCT parameter y vs. another non-OCT param x
  output$plot <- renderPlot({
    # if the selected x parameter is Age, RE, HC VA, or IOP
    g <- ggplot(data = params.table.traditionals.hc, aes_string(x = paste(input$oct.param.x, input$roi, sep="_"), y = paste(input$oct.param.y, input$roi, sep="_")))
    g <- g + geom_point() + geom_smooth(method = "lm", se = TRUE) + coord_fixed()
    g
  })

  # Calculate  LMM analysis table for the common OCT parameter (y) vs. the other non-OCT parameter (x)
  output$table <- renderTable({
    params.table.traditionals.hc <- params.table.traditionals.hc
    model <- lmerTest::lmer(params.table.traditionals.hc[, paste(input$oct.param.y, input$roi, sep="_")] ~ params.table.traditionals.hc[, paste(input$oct.param.x, input$roi, sep="_")] + (1|Eye_ID), 
                              data = params.table.traditionals.hc)
    model.r.squared <- r.squaredGLMM(model)
    correlation.output <- cor.test(params.table.traditionals.hc[, paste(input$oct.param.y, input$roi, sep="_")], params.table.traditionals.hc[, paste(input$oct.param.x, input$roi, sep="_")])
    output.table <- data.frame(matrix(nrow = 1, ncol = 8))
    output.table[1] <- paste0(paste(input$oct.param.y, input$roi, sep="_"), " ~ ", paste(input$oct.param.x, input$roi, sep="_"), " + (1|Patient_ID)")
    colnames(output.table) <- c("Formula", "B", "SE", "P-Value", "Marg. R^2", "Cond. R^2", "r", "r p-value")
    output.table[2:4] <- summary(model)$coefficients[2, c(1, 2, 5)]
    output.table[5:6] <- model.r.squared
    output.table[7] <- correlation.output$estimate
    output.table[8] <- correlation.output$p.value
    output.table
  }, digits = 5, align = 'l')
  
  # Form an output table when brushed
  output$brushed.points.table <- DT::renderDataTable({
    if (!isempty(input$brushed.points)){
      brushed.points.table <- brushedPoints(params.table.traditionals.hc, input$brushed.points) %>% 
        select(Eye_ID, Eye, paste(input$oct.param.x, input$roi, sep = "_"), paste(input$oct.param.y, input$roi, sep = "_"), Age, Sex)
      brushed.points.table
    }
  }) 
}

# Call the shiny app
shinyApp(ui, server, options = list(height = 580))

```

## SAMIRIX vs HEYEX

In order to compare the performance of SAMIRIX to Heidelberg Eye Explorer, 20 OCT images from NMO patients with Optic Neuritis was randomly selected. The selected OCT scans were segmented by both software, and then the duration and the amount of corrections were compared. The table below shows some information about the timings for the correction in each software, as well as the average total amount of corrections (the total amount of corrections for all five boundaries (ILM, RNFL-GCL (RNFL), IPL-INL (IPL), INL-OPL (INL), and BM) divided to the number of A-Scans in the 6mm diameter circle around the fovea (the ETDRS circle)). Also, there is a dotplot showing the distribution of the amount of corrections for the selected layer in the selected area.  You can brush on any parts on the dotplot to see the information of the points selected! 

```{r heyex.vs.samirix.info, results='asis'}
# Form the table
heyex.samirix.info.table <- as.data.frame((matrix(nrow = 2, ncol = 8)))
rownames(heyex.samirix.info.table) <- c("SAMIRIX", "HEYEX")
colnames(heyex.samirix.info.table) <- c("Duration (M: minutes, S: seconds) Mean", "Median", "Min", "Max", "Average Corrections All Boundaries (micron)  Mean", "Median", "Min", "Max")

# Calculate the parameters 
heyex.samirix.info.table[1, 1] <- as.character(seconds_to_period(floor(mean(samirix.heyex.comparison.table$Samirix_timings_seconds))))
heyex.samirix.info.table[1, 2] <- as.character(seconds_to_period(floor(median(samirix.heyex.comparison.table$Samirix_timings_seconds))))
heyex.samirix.info.table[1, 3] <- as.character(seconds_to_period(min(samirix.heyex.comparison.table$Samirix_timings_seconds)))
heyex.samirix.info.table[1, 4] <- as.character(seconds_to_period(max(samirix.heyex.comparison.table$Samirix_timings_seconds)))
heyex.samirix.info.table[1, 5] <- mean(samirix.heyex.comparison.table$Samirix_Total_correction_all_layers_micron)
heyex.samirix.info.table[1, 6] <- median(samirix.heyex.comparison.table$Samirix_Total_correction_all_layers_micron)
heyex.samirix.info.table[1, 7] <- min(samirix.heyex.comparison.table$Samirix_Total_correction_all_layers_micron)
heyex.samirix.info.table[1, 8] <- max(samirix.heyex.comparison.table$Samirix_Total_correction_all_layers_micron)
heyex.samirix.info.table[2, 1] <- as.character(seconds_to_period(floor(mean(samirix.heyex.comparison.table$Heyex_timings_seconds))))
heyex.samirix.info.table[2, 2] <- as.character(seconds_to_period(floor(median(samirix.heyex.comparison.table$Heyex_timings_seconds))))
heyex.samirix.info.table[2, 3] <- as.character(seconds_to_period(min(samirix.heyex.comparison.table$Heyex_timings_seconds)))
heyex.samirix.info.table[2, 4] <- as.character(seconds_to_period(max(samirix.heyex.comparison.table$Heyex_timings_seconds)))
heyex.samirix.info.table[2, 5] <- mean(samirix.heyex.comparison.table$Heyex_Total_correction_all_layers_micron)
heyex.samirix.info.table[2, 6] <- median(samirix.heyex.comparison.table$Heyex_Total_correction_all_layers_micron)
heyex.samirix.info.table[2, 7] <- min(samirix.heyex.comparison.table$Heyex_Total_correction_all_layers_micron)
heyex.samirix.info.table[2, 8] <- max(samirix.heyex.comparison.table$Heyex_Total_correction_all_layers_micron)

kable(heyex.samirix.info.table)
```

```{r Heyex.samirix.demographic}
## OCT params demographic
# Define UI
ui <- fluidPage(
  sidebarLayout(
    sidebarPanel(
      # Create the parameter select list
      inputPanel(
        selectInput(inputId = "software", 
                    label = "Software", 
                    choices = c("SAMIRIX" = "Samirix",
                                "HEYEX" = "Heyex")),
        selectInput(inputId = "oct.param", 
                    label = "Parameter",
                    choices = c("RNFL Average Correction (micron)" = "Difference_RNFL_micron",
                                "IPL Average Correction (micron)" = "Difference_IPL_micron",
                                "INL Average Correction (micron)" = "Difference_INL_micron",
                                "ILM Average Correction (micron)" = "Difference_ILM_micron", 
                                "BM Average Correction (micron)" = "Difference_BM_micron")),
        selectInput(inputId = "roi",
                    label = "Section: ", 
                    choices = c("Total", "Fovea", "Nasal Inner" = "Nasal_Inner", "Superior Inner" = "Superior_Inner", "Temporal Inner" = "Temporal_Inner", "Inferior Inner" = "Inferior_Inner",
                                "Nasal Outer" = "Nasal_Outer", "Superior Outer" = "Superior_Outer", "Temporal Outer" = "Temporal_Outer", "Inferior Outer" = "Inferior_Outer", 
                                "Nasal Total" = "Nasal_Total", "Superior Total" = "Sperior_Total", "Temporal Total" = "Temporal_Total", "Inferior Total" = "Inferior_Total",
                                "Inner Ring" = "Inner_Ring", "Outer Ring" = "Outer_Ring", "Fovea and Inner Ring (Inner Circle)" = "Fovea_Inner_Ring"))
      )
    ),
    # Define the output plots and tables to be shown in the main panel 
    mainPanel(
      plotOutput(outputId = "param.dot.plot", brush = "density.plot.brushed.points"),
      tableOutput(outputId = "param.basic.calc.table"),
      DT::dataTableOutput(outputId = "density.plot.brushed.points.table")
    )
  )
)

# Define the Server function
server <- function(input, output){
  # Plot a boxplot  and dotplot for parameter (with the whisker up to 1% and 99%)
  output$param.dot.plot <- renderPlot({
    selected.param <- paste(input$software, input$oct.param, input$roi, sep = "_")
    this.param <- samirix.heyex.comparison.table[, selected.param]
    g1 <- ggplot(data = samirix.heyex.comparison.table, aes_string(x = "Type", y = paste(input$software, input$oct.param, input$roi, sep = "_")))
    g1 <- g1 + geom_dotplot(binaxis='y', stackdir='center', dotsize=0.8, binwidth = ((max(this.param)-min(this.param))/50))
    g1 <- g1 + theme(axis.title.x=element_blank(),axis.text.x=element_blank(),axis.ticks.x=element_blank())
    g1 <- g1 + ylab(label = selected.param)
    g1
  })

  # Calculate average, std, CV, min, and max of the param 
  output$param.basic.calc.table <- renderTable({
    selected.param <- paste(input$software, input$oct.param, input$roi, sep = "_")
    this.param <- samirix.heyex.comparison.table[, selected.param]
    this.param.basic.calc.table <- data.frame(matrix(ncol = 6, nrow = 1))
    rownames(this.param.basic.calc.table) <- paste(input$oct.param, input$roi, sep = "_")
    colnames(this.param.basic.calc.table) <- c("Mean", "Median", "STD", "CV (%)", "Min", "Max")
    this.param.basic.calc.table[1] <- mean(this.param)
    this.param.basic.calc.table[2] <- median(this.param)
    this.param.basic.calc.table[3] <- sd(this.param)
    this.param.basic.calc.table[4] <- (sd(this.param)/mean(this.param))*100
    this.param.basic.calc.table[5] <- min(this.param)
    this.param.basic.calc.table[6] <- max(this.param)
    this.param.basic.calc.table
  }, digits = 5)
  
  # Form an output table when brushed
  output$density.plot.brushed.points.table <- DT::renderDataTable({
    if (!isempty(input$density.plot.brushed.points)){
      brushedPoints(samirix.heyex.comparison.table, input$density.plot.brushed.points) %>% 
        select(Eye_ID, Eye, paste(input$software, "timings_seconds", sep = "_"), paste(input$software, input$oct.param, input$roi, sep = "_"))
    }
  }) 
}

# Call the shiny app
shinyApp(ui, server, options = list(height = 500))

```
