# Supplementary material for: Normative Data and Minimally Detectable Change for Inner Retinal Layer Thicknesses Using a Semi-automated OCT Image Segmentation Pipeline
Source: Front Neurol. 2019 Nov 25;10:1117. doi: 10.3389/fneur.2019.01117 (PMC6886563; doi:10.3389/fneur.2019.01117)
Supplement: Supplementary file 3 [file Data_Sheet_3.ZIP]

Archive with 22 entries (20 files):
- SAMIRIX-source-code/
- SAMIRIX-source-code/crop_vol.m
- SAMIRIX-source-code/LICENSE.txt
- SAMIRIX-source-code/open_vol.m
- SAMIRIX-source-code/README.md
- SAMIRIX-source-code/README.pdf
- SAMIRIX-source-code/Samirix/
- SAMIRIX-source-code/Samirix/calculate_thickness_profile.m
- SAMIRIX-source-code/Samirix/correct_segmentation_manual.m
- SAMIRIX-source-code/Samirix/crop_and_segment_oct.m
- SAMIRIX-source-code/Samirix/generate_thickness_report_batch.m
- SAMIRIX-source-code/Samirix/readbin.m
- SAMIRIX-source-code/Samirix/samirix.jpg
- SAMIRIX-source-code/Samirix/Samirix_GUI.fig
- SAMIRIX-source-code/Samirix/Samirix_GUI.m
- SAMIRIX-source-code/Samirix/thicknessMapHelp - Kopie.png
- SAMIRIX-source-code/Samirix/thickness_profile_GUI.fig
- SAMIRIX-source-code/Samirix/thickness_profile_GUI.m
- SAMIRIX-source-code/Samirix/thickness_profile_help_GUI.fig
- SAMIRIX-source-code/Samirix/thickness_profile_help_GUI.m
- SAMIRIX-source-code/split_grid_sectors.m
- SAMIRIX-source-code/write_vol.m
