# Supplementary material for: Normative Data and Minimally Detectable Change for Inner Retinal Layer Thicknesses Using a Semi-automated OCT Image Segmentation Pipeline
Source: Front Neurol. 2019 Nov 25;10:1117. doi: 10.3389/fneur.2019.01117 (PMC6886563; doi:10.3389/fneur.2019.01117)
Supplement: Supplementary file 3 [file Data_Sheet_3.ZIP › SAMIRIX-source-code/Samirix/generate_thickness_report_batch.m]

function generate_thickness_report_batch(volFilesPathList, upperBoundary, lowerBoundary, thicknessProfileGridType, reportSavingPath)
% This function generate a thickness profile report for a batch of volumes
% in an excat same format of the report generated by HeyEx
% 
% @param volFilePathList The full path of the volumes which their
% thicknesses are to be reported
% 
% @params upperBoundary, lowerBoundary The upper and lower boundaries
% which the thickness profile of the layer between them to be calculated
% 
% @note upperBoundary and lowerBoundary must be names e.g. 'ILM', 'BM' etc
% 
% @param thicknessProfileGridType The type of the circular grid for the
% thickness calculation which is the diameter of the outer circle
% 
% @param reportSavingPath The path to the csv file which the report is
% written
% 
% @author Seyedamirhosein Motamedi, Charite Universitätmedizin Berlin, November 2017
% 
% @usage generate_thickness_report_batch({'D:\data\EYE00123.vol'; 'D:\data\EYE00456.vol'}, 'ILM', 'BM', 3.45, 'D:\data\thickness_report_ILM_BM_3_45_mm.csv')

%%
% Open the report saving file
fileID = fopen(reportSavingPath, 'w');

% Write the header 
fprintf(fileID, 'Lastname,Firstname,DOB,PatientID,Eye,ImageID,ExamDate,ExamTime,Quality,ARTMean,ImageType,Upper Layer,Lower Layer,GridType,TotalVolume [mm³],Mean C0 [µm],Mean N1 [µm],Mean N2 [µm],Mean S1 [µm],Mean S2 [µm],Mean T1 [µm],Mean T2 [µm],Mean I1 [µm],Mean I2 [µm],Center [µm],Central Min [µm],Central Max [µm]\n');

% Creat a wait bar
handleWaitBar = waitbar(0, 'Exporting thickness profiles! Please wait...');

% Form the thickness table and then write it in the report file volume by volume
for iVolume = 1:length(volFilesPathList)
    % Read the vol file
    [header, bScanHeader, ~, bScans, thicknessGrid] = open_vol(volFilesPathList{iVolume});
    
    % Define the thickness profile report table
    thicknessProfileReportTable = table;
    
    % Form the thickness profile report table
    thicknessProfileReportTable.LastName{1} = deblank(header.PatientID);
    thicknessProfileReportTable.FirstName{1} = deblank(header.PatientID);
    thicknessProfileReportTable.DOB = datestr(datenum(header.DOB), 'dd.mm.yyyy');
    thicknessProfileReportTable.PatientID{1} = deblank(header.PatientID);
    thicknessProfileReportTable.Eye = latin2englishEyePos(deblank(header.ScanPosition));
    thicknessProfileReportTable.ImageID = deblank(header.ID);
    thicknessProfileReportTable.ExamDate = datestr(datenum(header.ExamTime(1:11)), 'dd.mm.yyyy');
    thicknessProfileReportTable.ExamTime = [datestr(datenum(header.ExamTime)+2/24, 'HH:MM:SS'), ' (UTC+1)'];  % The exam time is always saved two hours less than the Berlin time (UTC+1)!!
    thicknessProfileReportTable.Quality = round(mean(bScanHeader.Quality));
    thicknessProfileReportTable.ARTMean = {''}; % There is no ART mean information in vol files
    thicknessProfileReportTable.ImageType = {'OCT Volume Scan'};
    
    % Check if the upper boundary and lower boundary have been segmented
    iUpperBoundary = findBoundary(upperBoundary, header, bScanHeader);
    iLowerBoundary = findBoundary(lowerBoundary, header, bScanHeader);
    if ~isempty(iUpperBoundary) && ~isempty(iLowerBoundary) % if so, calculate the thickness profile and add it to the table
        try 
            % Calculate the thickness profile between the given boundaries
            thicknessProfile = calculate_thickness_profile(header, bScanHeader, bScans, thicknessGrid, iUpperBoundary, iLowerBoundary, thicknessProfileGridType);
        catch
            % Write only the eye information if an error happened in
            % thickness calculation and go on 
            thicknessProfileReportCell = table2cell(thicknessProfileReportTable);
            fprintf(fileID, '%s,%s,%s,%s,%s,%s,%s,%s,%d,%d,%s,,,,,,,,,,,,,,,,\n', thicknessProfileReportCell{:});
            continue
        end
        
        % Continue to fill the report table with thickness profile information 
        thicknessProfileReportTable.UpperLayer = upperBoundary;
        thicknessProfileReportTable.LowerLayer = lowerBoundary;
        if thicknessProfile.Diameter(3) == 6; thicknessProfileReportTable.GridType = '1 3 6 mm ETDRS'; else; thicknessProfileReportTable.GridType = [num2str(thicknessProfile.Diameter(1)), ' ', num2str(thicknessProfile.Diameter(2)), ' ', num2str(thicknessProfile.Diameter(3)), ' mm']; end
        thicknessProfileReportTable.TotalVolume = round(thicknessProfile.TotalVolume, 2);
        thicknessProfileReportTable.MeanC0 = round(thicknessProfile.Sectors(1).Thickness * 1000);
        if strcmpi(deblank(header.ScanPosition), 'OD'); thicknessProfileReportTable.MeanN1 = round(thicknessProfile.Sectors(2).Thickness * 1000); else; thicknessProfileReportTable.MeanN1 = round(thicknessProfile.Sectors(6).Thickness * 1000); end
        if strcmpi(deblank(header.ScanPosition), 'OD'); thicknessProfileReportTable.MeanN2 = round(thicknessProfile.Sectors(3).Thickness * 1000); else; thicknessProfileReportTable.MeanN2 = round(thicknessProfile.Sectors(7).Thickness * 1000); end
        thicknessProfileReportTable.MeanS1 = round(thicknessProfile.Sectors(4).Thickness * 1000);
        thicknessProfileReportTable.MeanS2 = round(thicknessProfile.Sectors(5).Thickness * 1000);
        if strcmpi(deblank(header.ScanPosition), 'OD'); thicknessProfileReportTable.MeanT1 = round(thicknessProfile.Sectors(6).Thickness * 1000); else; thicknessProfileReportTable.MeanT1 = round(thicknessProfile.Sectors(2).Thickness * 1000); end
        if strcmpi(deblank(header.ScanPosition), 'OD'); thicknessProfileReportTable.MeanT2 = round(thicknessProfile.Sectors(7).Thickness * 1000); else; thicknessProfileReportTable.MeanT2 = round(thicknessProfile.Sectors(3).Thickness * 1000); end
        thicknessProfileReportTable.MeanI1 = round(thicknessProfile.Sectors(8).Thickness * 1000);
        thicknessProfileReportTable.MeanI2 = round(thicknessProfile.Sectors(9).Thickness * 1000);
        thicknessProfileReportTable.Center = round(thicknessProfile.CentralThk * 1000);
        thicknessProfileReportTable.CenteralMin = round(thicknessProfile.MinCentralThk * 1000);
        thicknessProfileReportTable.CenteralMax = round(thicknessProfile.MaxCentralThk * 1000);
        
        % Convert the table to a cell and then write it in the report file 
        thicknessProfileReportCell = table2cell(thicknessProfileReportTable);
        fprintf(fileID, '%s,%s,%s,%s,%s,%s,%s,%s,%d,%d,%s,%s,%s,%s,%.3f,%d,%d,%d,%d,%d,%d,%d,%d,%d,%d,%d,%d\n', thicknessProfileReportCell{:});

        
    else % if boundaries are not segmented, write the table in the report file and complete the thickness related parameters with blank
        thicknessProfileReportCell = table2cell(thicknessProfileReportTable);
        fprintf(fileID, '%s,%s,%s,%s,%s,%s,%s,%s,%d,%d,%s,,,,,,,,,,,,,,,,\n', thicknessProfileReportCell{:});
    end
    % Update the wait bar
    waitbar(iVolume/length(volFilesPathList));
end

% Close the wait bar
close(handleWaitBar);

% Close the file 
fclose(fileID);
end

%%
function iBoundary = findBoundary(boundaryName, header, bScanHeader)
% This function checks if a boundary is present in the segmentation and
% also converts the segmented layer name to the number of the segmented
% layer in the bScanHeader
% 
% @param boundaryName The name of the boundary to be checked 
% 
% @param header, bScanHeader The vol file header files 
% 
% @return iBoundary The number of the boundary if segmented, if not empty
% array is returned 
% 
% @usage iBoundary = findBoundary('RNFL', header, bScanHeader)

% Take the number of the boundary (if the name is valid)
switch boundaryName
    case 'ILM'
        iBoundary = 1;
    case 'BM'
        iBoundary = 2;
    case 'RNFL'
        iBoundary = 3;
    case 'GCL'
        iBoundary = 4;
    case 'IPL'
        iBoundary = 5;
    case 'INL'
        iBoundary = 6;
    case 'OPL'
        iBoundary = 7;
    case 'ELM'
        iBoundary = 9;
    case 'PR1'
        iBoundary = 15;
    case 'PR2'
        iBoundary = 16;
    case 'RPE'
        iBoundary = 17;
    otherwise
        iBoundary = [];
end

% Check if that layer has been segmented
if iBoundary 
   INVALID = typecast(uint32(hex2dec('7f7fffff')),'single');
   if isfield(bScanHeader, sprintf('Boundary_%d', iBoundary)) % if exist
       if length(find(bScanHeader.(sprintf('Boundary_%d', iBoundary)) == INVALID)) == header.SizeX*header.NumBScans
           iBoundary = [];
       end
   else 
       iBoundary = [];
   end
end
end 

%%
function eyePosEng = latin2englishEyePos(eyePosLat)
% This function converts the eye position from Latin to Englis (OS OD to R
% L)
% 
% @param eyePosLat The eye position in Latin (either OD or OS)
% 
% @return eyePosEng The eye position in English (R or L)

if strcmpi(deblank(eyePosLat), 'OD')
    eyePosEng = 'R';
elseif strcmpi(deblank(eyePosLat), 'OS')
    eyePosEng =  'L';
end
end
