# Supplementary material for: Normative Data and Minimally Detectable Change for Inner Retinal Layer Thicknesses Using a Semi-automated OCT Image Segmentation Pipeline
Source: Front Neurol. 2019 Nov 25;10:1117. doi: 10.3389/fneur.2019.01117 (PMC6886563; doi:10.3389/fneur.2019.01117)
Supplement: Supplementary file 3 [file Data_Sheet_3.ZIP › SAMIRIX-source-code/Samirix/Samirix_GUI.m]

function varargout = Samirix_GUI(varargin)
% SAMIRIX_GUI MATLAB code for Samirix_GUI.fig
%      SAMIRIX_GUI, by itself, creates a new SAMIRIX_GUI or raises the existing
%      singleton*.
%
%      H = SAMIRIX_GUI returns the handle to a new SAMIRIX_GUI or the handle to
%      the existing singleton*.
%
%      SAMIRIX_GUI('CALLBACK',hObject,eventData,handles,...) calls the local
%      function named CALLBACK in SAMIRIX_GUI.M with the given input arguments.
%
%      SAMIRIX_GUI('Property','Value',...) creates a new SAMIRIX_GUI or raises the
%      existing singleton*.  Starting from the left, property value pairs are
%      applied to the GUI before Samirix_GUI_OpeningFcn gets called.  An
%      unrecognized property name or invalid value makes property application
%      stop.  All inputs are passed to Samirix_GUI_OpeningFcn via varargin.
%
%      *See GUI Options on GUIDE's Tools menu.  Choose "GUI allows only one
%      instance to run (singleton)".
%
% See also: GUIDE, GUIDATA, GUIHANDLES

% Edit the above text to modify the response to help Samirix_GUI

% Last Modified by GUIDE v2.5 17-Nov-2017 17:41:43

% Begin initialization code - DO NOT EDIT
gui_Singleton = 1;
gui_State = struct('gui_Name',       mfilename, ...
                   'gui_Singleton',  gui_Singleton, ...
                   'gui_OpeningFcn', @Samirix_GUI_OpeningFcn, ...
                   'gui_OutputFcn',  @Samirix_GUI_OutputFcn, ...
                   'gui_LayoutFcn',  [] , ...
                   'gui_Callback',   []);
if nargin && ischar(varargin{1})
    gui_State.gui_Callback = str2func(varargin{1});
end

if nargout
    [varargout{1:nargout}] = gui_mainfcn(gui_State, varargin{:});
else
    gui_mainfcn(gui_State, varargin{:});
end
% End initialization code - DO NOT EDIT


% --------------- Opening function 
% --- Executes just before Samirix_GUI is made visible.
function Samirix_GUI_OpeningFcn(hObject, eventdata, handles, varargin)
% This function has no output args, see OutputFcn.
% hObject    handle to figure
% eventdata  reserved - to be defined in a future version of MATLAB
% handles    structure with handles and user data (see GUIDATA)
% varargin   command line arguments to Samirix_GUI (see VARARGIN)

% Choose default command line output for Samirix_GUI
handles.output = hObject;

% Update handles structure
guidata(hObject, handles);

% UIWAIT makes Samirix_GUI wait for user response (see UIRESUME)
% uiwait(handles.Samirix_GUI);


% --- Outputs from this function are returned to the command line.
function varargout = Samirix_GUI_OutputFcn(hObject, eventdata, handles) 
% varargout  cell array for returning output args (see VARARGOUT);
% hObject    handle to figure
% eventdata  reserved - to be defined in a future version of MATLAB
% handles    structure with handles and user data (see GUIDATA)

% Get default command line output from handles structure
varargout{1} = handles.output;

% -------------- Segment all button
% --- Executes on button press in pushbutton1.
function pushbutton1_Callback(hObject, eventdata, handles)
% hObject    handle to pushbutton1 (see GCBO)
% eventdata  reserved - to be defined in a future version of MATLAB
% handles    structure with handles and user data (see GUIDATA)

% Segment all the vol files in the folder
volFilesList = handles.listbox1.String;
if isempty(volFilesList)
    % Do nothing
else
    % Creat a wait bar
    handleWaitBar = waitbar(0, 'Segmenting! Please be patient...');
    
    % Declare a cell for saving error messages
    errorCell = cell(0,0);
    errorCounter = 0;
    
    % Segment the vol file(s) one by one
    for iVolume = 1:length(volFilesList)
        volFilePath = cell2mat(strcat([handles.text4.String, '\', volFilesList(iVolume)]));
        try
            % Call the crop_and_segment_oct function
            crop_and_segment_oct(volFilePath);
        catch ME
            errorCounter = errorCounter + 1;
            errorCell{errorCounter, 1} = [ME.message, '   ', volFilePath];
            continue
        end
        % Update the wait bar
        waitbar(iVolume/length(volFilesList));
    end
    
    % Close the wait bar
    close(handleWaitBar);
    
    % Save the error cell if any happened
    if (errorCounter > 0)
        errorFileID = fopen([handles.text4.String, '\error.txt'], 'w');
        fprintf(errorFileID, '%s\n', errorCell{:});
        fclose(errorFileID);
    end
end

% Update the listbox with the names of the files in the selected folder ends with .vol
fileListSruct = dir(fullfile(handles.text4.String, '*.vol'));
fileListCell = struct2cell(fileListSruct);
volFilesList = fileListCell(1, :);
handles.listbox1.String = volFilesList;

% Update handles structure
guidata(hObject, handles)


% --------------- Show and correct button
% --- Executes on button press in pushbutton3.
function pushbutton3_Callback(hObject, eventdata, handles)
% hObject    handle to pushbutton3 (see GCBO)
% eventdata  reserved - to be defined in a future version of MATLAB
% handles    structure with handles and user data (see GUIDATA)

% Get the vol file selected
listboxList = handles.listbox1.String;
volFilePath = cell2mat(strcat([handles.text4.String, '\', listboxList(handles.listbox1.Value)]));

% Call the correct_segmentation_manual function 
correct_segmentation_manual(volFilePath);

% Update the listbox with the names of the files in the selected folder ends with .vol
fileListSruct = dir(fullfile(handles.text4.String, '*.vol'));
fileListCell = struct2cell(fileListSruct);
volFilesList = fileListCell(1, :);
handles.listbox1.String = volFilesList;

% Update handles structure
guidata(hObject, handles)


% --------------- Browse Button
% --- Executes on button press in pushbutton5.
function pushbutton5_Callback(hObject, eventdata, handles)
% hObject    handle to pushbutton5 (see GCBO)
% eventdata  reserved - to be defined in a future version of MATLAB
% handles    structure with handles and user data (see GUIDATA)

% receive the data path and show it in a static text
if isempty(handles.text4.String)
    dataPath = uigetdir();
else
    dataPath = uigetdir(handles.text4.String);
end
if dataPath ~= 0 % If a path has been returned, otherwise jump out of this function 
    handles.text4.String = dataPath;
else
    return
end

% Update the listbox with the names of the files in the selected folder ends with .vol
fileListSruct = dir(fullfile(dataPath, '*.vol'));
fileListCell = struct2cell(fileListSruct);
volFilesList = fileListCell(1, :);
handles.listbox1.String = volFilesList;

% Update the list box value to 1
handles.listbox1.Value = 1;

% Update handles structure
guidata(hObject, handles)


% ----------- List box double click event
% --- Executes on selection change in listbox1.
function listbox1_Callback(hObject, eventdata, handles)
% hObject    handle to listbox1 (see GCBO)
% eventdata  reserved - to be defined in a future version of MATLAB
% handles    structure with handles and user data (see GUIDATA)

% If double clicked on an item in the list, open the file 
if strcmp(get(handles.Samirix_GUI,'SelectionType'),'open')
    % Get the vol file selected
    listboxList = handles.listbox1.String;
    volFilePath = cell2mat(strcat([handles.text4.String, '\', listboxList(handles.listbox1.Value)]));
    
    % Call the correct_segmentation_manual function
    correct_segmentation_manual(volFilePath);
    
    % Update the listbox with the names of the files in the selected folder ends with .vol
    fileListSruct = dir(fullfile(handles.text4.String, '*.vol'));
    fileListCell = struct2cell(fileListSruct);
    volFilesList = fileListCell(1, :);
    handles.listbox1.String = volFilesList;
    
    % Update handles structure
    guidata(hObject, handles)
end


% --- Executes during object creation, after setting all properties.
function listbox1_CreateFcn(hObject, eventdata, handles)
% hObject    handle to listbox1 (see GCBO)
% eventdata  reserved - to be defined in a future version of MATLAB
% handles    empty - handles not created until after all CreateFcns called

% Hint: listbox controls usually have a white background on Windows.
%       See ISPC and COMPUTER.
if ispc && isequal(get(hObject,'BackgroundColor'), get(0,'defaultUicontrolBackgroundColor'))
    set(hObject,'BackgroundColor','white');
end

% ----------- Thickness Report Button 
% --- Executes on button press in pushbutton6.
function pushbutton6_Callback(hObject, eventdata, handles)
% hObject    handle to pushbutton6 (see GCBO)
% eventdata  reserved - to be defined in a future version of MATLAB
% handles    structure with handles and user data (see GUIDATA)

thickness_profile_GUI

% ---------------- Closing function 
% --- Executes when user attempts to close Samirix_GUI.
function Samirix_GUI_CloseRequestFcn(hObject, eventdata, handles)
% hObject    handle to Samirix_GUI (see GCBO)
% eventdata  reserved - to be defined in a future version of MATLAB
% handles    structure with handles and user data (see GUIDATA)

% Close the thickness_profile_help_GUI if open 
if ~isempty(findobj('tag', 'thickness_profile_help_GUI'))
    close(thickness_profile_help_GUI);
end

% Close the thickness_profile_GUI if open 
if ~isempty(findobj('tag', 'thickness_profile_GUI'))
    close(thickness_profile_GUI);
end

% Hint: delete(hObject) closes the figure
delete(hObject);
