# Supplementary material for: Normative Data and Minimally Detectable Change for Inner Retinal Layer Thicknesses Using a Semi-automated OCT Image Segmentation Pipeline
Source: Front Neurol. 2019 Nov 25;10:1117. doi: 10.3389/fneur.2019.01117 (PMC6886563; doi:10.3389/fneur.2019.01117)
Supplement: Supplementary file 3 [file Data_Sheet_3.ZIP › SAMIRIX-source-code/Samirix/thickness_profile_GUI.m]

function varargout = thickness_profile_GUI(varargin)
% thickness_profile_GUI MATLAB code for thickness_profile_GUI.fig
%      thickness_profile_GUI, by itself, creates a new thickness_profile_GUI or raises the existing
%      singleton*.
%
%      H = thickness_profile_GUI returns the handle to a new thickness_profile_GUI or the handle to
%      the existing singleton*.
%
%      thickness_profile_GUI('CALLBACK',hObject,eventData,handles,...) calls the local
%      function named CALLBACK in thickness_profile_GUI.M with the given input arguments.
%
%      thickness_profile_GUI('Property','Value',...) creates a new thickness_profile_GUI or raises the
%      existing singleton*.  Starting from the left, property value pairs are
%      applied to the GUI before thickness_profile_GUI_OpeningFcn gets called.  An
%      unrecognized property name or invalid value makes property application
%      stop.  All inputs are passed to thickness_profile_GUI_OpeningFcn via varargin.
%
%      *See GUI Options on GUIDE's Tools menu.  Choose "GUI allows only one
%      instance to run (singleton)".
%
% See also: GUIDE, GUIDATA, GUIHANDLES

% Edit the above text to modify the response to help thickness_profile_GUI

% Last Modified by GUIDE v2.5 17-Nov-2017 17:33:43

% Begin initialization code - DO NOT EDIT
gui_Singleton = 1;
gui_State = struct('gui_Name',       mfilename, ...
                   'gui_Singleton',  gui_Singleton, ...
                   'gui_OpeningFcn', @thickness_profile_GUI_OpeningFcn, ...
                   'gui_OutputFcn',  @thickness_profile_GUI_OutputFcn, ...
                   'gui_LayoutFcn',  [] , ...
                   'gui_Callback',   []);
if nargin && ischar(varargin{1})
    gui_State.gui_Callback = str2func(varargin{1});
end

if nargout
    [varargout{1:nargout}] = gui_mainfcn(gui_State, varargin{:});
else
    gui_mainfcn(gui_State, varargin{:});
end
% End initialization code - DO NOT EDIT


% --- Executes just before thickness_profile_GUI is made visible.
function thickness_profile_GUI_OpeningFcn(hObject, eventdata, handles, varargin)
% This function has no output args, see OutputFcn.
% hObject    handle to figure
% eventdata  reserved - to be defined in a future version of MATLAB
% handles    structure with handles and user data (see GUIDATA)
% varargin   command line arguments to thickness_profile_GUI (see VARARGIN)

% Choose default command line output for thickness_profile_GUI
handles.output = hObject;

% Update handles structure
guidata(hObject, handles);

% UIWAIT makes thickness_profile_GUI wait for user response (see UIRESUME)
% uiwait(handles.thickness_profile_GUI);


% --- Outputs from this function are returned to the command line.
function varargout = thickness_profile_GUI_OutputFcn(hObject, eventdata, handles) 
% varargout  cell array for returning output args (see VARARGOUT);
% hObject    handle to figure
% eventdata  reserved - to be defined in a future version of MATLAB
% handles    structure with handles and user data (see GUIDATA)

% Get default command line output from handles structure
varargout{1} = handles.output;

% ------------- Thickness Export Button
% --- Executes on button press in pushbutton2.
function pushbutton2_Callback(hObject, eventdata, handles)
% hObject    handle to pushbutton2 (see GCBO)
% eventdata  reserved - to be defined in a future version of MATLAB
% handles    structure with handles and user data (see GUIDATA)

% Find Samirix Gui
hSamirixGui = findobj('tag', 'Samirix_GUI');
if ~isempty(hSamirixGui) % If exists
    
    samirixGuiData = guidata(hSamirixGui);
    % Get the vol files dir and names from the Samirix GUI
    volFilesList = samirixGuiData.listbox1.String;
    volFilePath = samirixGuiData.text4.String;
    volFilesFullPath = strcat(volFilePath, '\', volFilesList);
    
    % Get the upper and lower boudaries
    upperBoundary = handles.uibuttongroup1.SelectedObject.String;
    lowerBoundary = handles.uibuttongroup2.SelectedObject.String;
    
    % Determine the thickness profile grid type 
    if strcmpi(handles.popupmenu1.String{handles.popupmenu1.Value}, '1, 2.22, 3.45 mm')
        thicknessProfileGridType = 3.45;
    elseif strcmpi(handles.popupmenu1.String{handles.popupmenu1.Value}, '1, 2, 3 mm')
        thicknessProfileGridType = 3;
    else % EDTRS
        thicknessProfileGridType = 6;
    end
    
    % Form the predefined report saving path based on what selected
    preDefinesSavingPath = [volFilePath, '\thickness_report_', upperBoundary, '_', lowerBoundary, '_', strrep(num2str(thicknessProfileGridType), '.', '_'), '_mm', '.csv'];
    
    % Ask the user where to save the thickness profile
    [fileName, pathName] = uiputfile('*.csv', 'Save as', preDefinesSavingPath);
    thicknessReportSavingPath = [pathName, fileName];
    
    % Generate the thickness report
    generate_thickness_report_batch(volFilesFullPath, upperBoundary, lowerBoundary, thicknessProfileGridType, thicknessReportSavingPath);
end

% ------------- Help Button
% --- Executes on button press in pushbutton5.
function pushbutton5_Callback(hObject, eventdata, handles)
% hObject    handle to pushbutton5 (see GCBO)
% eventdata  reserved - to be defined in a future version of MATLAB
% handles    structure with handles and user data (see GUIDATA)

% Call the thickness map help GUI
thickness_profile_help_GUI


% --- Executes on selection change in popupmenu1.
function popupmenu1_Callback(hObject, eventdata, handles)
% hObject    handle to popupmenu1 (see GCBO)
% eventdata  reserved - to be defined in a future version of MATLAB
% handles    structure with handles and user data (see GUIDATA)

% Hints: contents = cellstr(get(hObject,'String')) returns popupmenu1 contents as cell array
%        contents{get(hObject,'Value')} returns selected item from popupmenu1


% --- Executes during object creation, after setting all properties.
function popupmenu1_CreateFcn(hObject, eventdata, handles)
% hObject    handle to popupmenu1 (see GCBO)
% eventdata  reserved - to be defined in a future version of MATLAB
% handles    empty - handles not created until after all CreateFcns called

% Hint: popupmenu controls usually have a white background on Windows.
%       See ISPC and COMPUTER.
if ispc && isequal(get(hObject,'BackgroundColor'), get(0,'defaultUicontrolBackgroundColor'))
    set(hObject,'BackgroundColor','white');
end


% ------------- GUI closing function 
% --- Executes when user attempts to close thickness_profile_GUI.
function thickness_profile_GUI_CloseRequestFcn(hObject, eventdata, handles)
% hObject    handle to thickness_profile_GUI (see GCBO)
% eventdata  reserved - to be defined in a future version of MATLAB
% handles    structure with handles and user data (see GUIDATA)

% Close the thickness_map_help_GUI if open 
if ~isempty(findobj('tag', 'thickness_profile_help_GUI'))
    close(thickness_profile_help_GUI);
end

% Hint: delete(hObject) closes the figure
delete(hObject);
